# Supplementary material for: Large-scale analysis of whole genome sequencing data from formalin-fixed paraffin-embedded cancer specimens demonstrates preservation of clinical utility
Source: Nat Commun. 2024 Sep 4;15:7731. doi: 10.1038/s41467-024-51577-2 (PMC11374794; doi:10.1038/s41467-024-51577-2)
Supplement: Supplementary file 4 — Supplementary Dataset 1 [file 41467_2024_51577_MOESM4_ESM.xlsx]

## Sheet: Quality Metrics (GEL)
Sample Quality Metrics for Genomics England Cohort
Sample ID	Cohort	Organ	DNA Extraction Protocol	Tumour Purity	Average Fragment Size	Mapping Rate	GC Drop	AT Drop	Coverage Homogeneity	Chimeric Percentage	CNV_QC
GEL-2284612-11	FFPE (PCR)	Bladder	Covaris	88	384.4	94.8	-1.95	6.75	21.2	0.49	pass
GEL-2066942-11	FFPE (PCR)	Bladder	Qiagen_90	53	355.4	95.1	-8.56	10.34	28.8	0.36	pass
GEL-2380934-11	FFPE (PCR)	Bladder	Qiagen_90	66	383	94.5	-0.97	5.22	20.1	0.57	pass
GEL-2139029-11	FFPE (PCR)	Bladder	NA	39	413.7	92.7	-12.04	10.15	29.5	0.81	pass
GEL-2368464-11	FFPE (PCR)	Bladder	Qiagen_90	52	338.7	93	-4.07	7.63	19.4	0.45	pass
GEL-2624133-11	FFPE (PCR)	Bladder	Qiagen_90	81	330	92.1	-13.36	11.34	33.6	0.62	pass
GEL-2260882-11	FFPE (PCR)	Bladder	Qiagen_90	43	321.3	92	-6.52	7.2	22.6	0.47	pass
GEL-2485851-11	FFPE (PCR)	Bladder	Qiagen_90	13	427.6	93.3	1.06	4.53	20.7	0.19	fail
GEL-2410596-11	FFPE (PCR)	Bladder	Qiagen_90	76	421.3	94.2	2.63	2.25	29.1	0.44	pass
GEL-2063509-11	FFPE (PCR)	Bladder	Qiagen_80	81	391.2	94	-0.97	4.66	25.2	0.47	pass
GEL-2097500-11	FFPE (PCR)	Breast	Covaris	76	383.7	95.5	-4.05	8.82	24.3	0.55	pass
GEL-2238711-11	FFPE (PCR)	Breast	Covaris	NA	367.1	95.7	-17	13.31	48.3	0.72	pass
GEL-2524888-11	FFPE (PCR)	Breast	NA	22	445.9	94.7	-19.95	14.16	46.5	1.06	pass
GEL-2710990-11	FFPE (PCR)	Breast	NA	67	392.4	95.7	-13.47	10.87	40.8	0.63	pass
GEL-2895336-11	FFPE (PCR)	Breast	Covaris	32	389.9	96.2	-17.14	13.41	45.9	0.54	pass
GEL-2107011-11	FFPE (PCR)	Breast	Covaris	45	473.8	95.8	-18.87	12.78	36.2	0.87	pass
GEL-2493822-11	FFPE (PCR)	Breast	NA	68	441.7	96.2	-4.61	8.42	32.2	0.52	pass
GEL-2876796-11	FFPE (PCR)	Breast	Covaris	44	376.1	95.7	-14.74	11.75	43.2	0.66	pass
GEL-2836771-11	FFPE (PCR)	Breast	NA	68	419.4	96.3	-13.59	11.45	44.3	0.57	pass
GEL-2772767-11	FFPE (PCR)	Breast	Covaris	52	358.9	95.3	-13.9	13.1	39.5	0.6	pass
GEL-2536486-11	FFPE (PCR)	Breast	Covaris	30	453.5	95.4	-19.45	14.37	54.8	0.83	pass
GEL-2575105-11	FFPE (PCR)	Breast	Covaris	58	384.6	95.2	-3.73	7.25	22.9	0.54	pass
GEL-2899720-11	FFPE (PCR)	Breast	Covaris	30	408.1	96.1	-6.05	8.01	29.2	0.4	fail
GEL-2828896-11	FFPE (PCR)	Breast	NA	33	474.6	93.4	-14.27	11.47	32.1	1.33	pass
GEL-2468465-11	FFPE (PCR)	Breast	Covaris	43	395.1	95.8	-8.54	9.37	31.8	0.53	pass
GEL-2011311-11	FFPE (PCR)	Breast	NA	70	400.1	95.1	-3.44	5.28	21.3	0.73	pass
GEL-2503642-11	FFPE (PCR)	Breast	NA	56	445.4	93.4	-3.33	6.27	17.5	0.92	pass
GEL-2619174-11	FFPE (PCR)	Breast	Covaris	59	497.8	95.1	-20.25	14.12	52.8	1.13	pass
GEL-2156694-11	FFPE (PCR)	Breast	NA	59	440.8	95.9	-0.52	3.98	21.4	0.44	pass
GEL-2138237-11	FFPE (PCR)	Breast	NA	61	441.7	95.9	-1.35	4.23	24.1	0.56	fail
GEL-2493144-11	FFPE (PCR)	Breast	Covaris	73	398.6	96.6	-14.42	12.24	47.3	0.56	pass
GEL-2654988-11	FFPE (PCR)	Breast	Covaris	24	383.5	96.2	-13.4	11.47	43.6	0.54	pass
GEL-2217279-11	FFPE (PCR)	Breast	Covaris	50	387.5	96.3	-13.6	11.4	45.5	0.67	pass
GEL-2940010-11	FFPE (PCR)	Breast	Qiagen_90	10	484.8	93.8	-1.97	4.31	21	1.15	pass
GEL-2112632-11	FFPE (PCR)	Breast	Qiagen_90	32	478.4	94.8	-0.26	3.27	25	0.84	fail
GEL-2879191-11	FFPE (PCR)	Breast	Qiagen_90	42	399.6	95.5	-1.06	4.68	18	0.4	pass
GEL-2015189-11	FFPE (PCR)	Breast	NA	52	421.2	96.3	-2.72	6.79	24.5	0.49	pass
GEL-2346922-11	FFPE (PCR)	Breast	Covaris	30	416.6	96.2	-9.18	9.82	35.1	0.44	pass
GEL-2226389-11	FFPE (PCR)	Breast	Covaris	80	414	95.8	-10.31	9.98	35.7	0.63	pass
GEL-2459823-11	FFPE (PCR)	Breast	Qiagen_80	25	402	94.7	-6.28	7.42	28.8	0.47	fail
GEL-2537766-11	FFPE (PCR)	Breast	Covaris	39	483.6	95.2	-16.49	12.88	50.4	0.98	pass
GEL-2395617-11	FFPE (PCR)	Breast	Covaris	62	392.8	95.3	-5.36	8.36	26.3	0.56	pass
GEL-2825081-11	FFPE (PCR)	Breast	Covaris	61	430.6	96.2	-8.68	9.97	33.8	0.53	pass
GEL-2996755-11	FFPE (PCR)	Breast	Covaris	51	414.8	96	-7.56	9.02	32	0.52	pass
GEL-2915218-11	FFPE (PCR)	Breast	Covaris	62	542.5	92.6	-30.82	18.88	69.4	2	pass
GEL-2420044-11	FFPE (PCR)	Breast	Covaris	80	422	96	-6.11	8.73	29.3	0.43	pass
GEL-2374807-11	FFPE (PCR)	Breast	Covaris	72	473.9	95.5	-24.15	15.32	62.2	0.93	pass
GEL-2582512-11	FFPE (PCR)	Breast	NA	62	495.1	94	-10.18	8.46	48.9	1.25	pass
GEL-2328733-11	FFPE (PCR)	Breast	Covaris	85	420.9	96.1	-14.92	12.58	46.5	0.72	pass
GEL-2746773-11	FFPE (PCR)	Breast	Covaris	91	509.7	92.8	-28.99	18.17	59.3	1.55	pass
GEL-2967918-11	FFPE (PCR)	Breast	Covaris	64	423.8	95.8	-8.54	9.71	34	0.51	pass
GEL-2778820-11	FFPE (PCR)	Breast	Covaris	76	414.6	96.2	-12.34	10.22	41.1	0.49	pass
GEL-2244927-11	FFPE (PCR)	Breast	Qiagen_80	39	396.7	95.2	-1.87	4.77	28.4	0.41	fail
GEL-2893843-11	FFPE (PCR)	Breast	Qiagen_80	73	406	95.9	2.15	2.66	25.3	0.34	pass
GEL-2663623-11	FFPE (PCR)	Breast	Qiagen_80	75	394.7	95.2	-6.32	7.67	32.2	0.37	pass
GEL-2372432-11	FFPE (PCR)	Breast	Qiagen_80	40	403.4	95.2	-2.51	5.62	27.2	0.37	fail
GEL-2787709-11	FFPE (PCR)	Breast	Qiagen_80	53	404.3	96.3	3.89	1.41	31.6	0.31	pass
GEL-2531222-11	FFPE (PCR)	Breast	NA	62	381	95.5	-2.69	4.99	28.5	0.65	pass
GEL-2075404-11	FFPE (PCR)	Breast	Qiagen_90	59	405.1	95.8	-1.76	5.22	25.3	0.59	pass
GEL-2856804-11	FFPE (PCR)	Breast	Qiagen_90	24	469.3	95	-12.41	9.85	35.1	0.81	pass
GEL-2062570-11	FFPE (PCR)	Breast	Qiagen_90	24	429.8	91.4	-24.41	16.23	51.5	1.1	fail
GEL-2939629-11	FFPE (PCR)	Breast	Qiagen_90	69	396.6	88.6	-6.98	6.97	24.8	0.49	pass
GEL-2429368-11	FFPE (PCR)	Breast	Qiagen_90	55	446.5	97	1.66	3.84	20.6	0.39	pass
GEL-2923587-11	FFPE (PCR)	Breast	Qiagen_90	38	416	96.2	0.34	3.49	19	0.47	pass
GEL-2455551-11	FFPE (PCR)	Breast	Qiagen_90	29	412.9	95.9	-3.17	5.77	20.6	0.65	fail
GEL-2650994-11	FFPE (PCR)	Breast	Qiagen_80	40	434.6	95.6	-0.89	5.15	22.4	0.36	pass
GEL-2423922-11	FFPE (PCR)	Breast	Qiagen_80	37	395.2	89.8	-8.19	8.16	25.8	0.3	pass
GEL-2173131-11	FFPE (PCR)	Breast	Qiagen_80	66	328.9	90.6	-8.81	7.95	22	0.47	pass
GEL-2321487-11	FFPE (PCR)	Breast	Qiagen_80	59	409.7	94.9	-4.89	7.39	28	0.25	pass
GEL-2120540-11	FFPE (PCR)	Breast	Qiagen_80	19	387.2	94.3	-2.54	5.99	22.4	0.24	fail
GEL-2818347-11	FFPE (PCR)	Breast	Qiagen_80	64	364.7	94	-5.77	7.18	25.1	0.24	pass
GEL-2912640-11	FFPE (PCR)	Breast	Qiagen_80	54	404.6	82	-10.45	8.37	20.1	0.24	pass
GEL-2884360-11	FFPE (PCR)	Breast	Qiagen_90	40	411.7	93.9	-12.25	9.3	51.8	0.55	fail
GEL-2842341-11	FFPE (PCR)	Breast	Qiagen_90	73	373.1	92.6	-7.69	7.69	28.3	0.58	pass
GEL-2129441-11	FFPE (PCR)	Breast	Qiagen_80	54	420.3	93	-3.95	6.07	25.3	0.26	pass
GEL-2536385-11	FFPE (PCR)	Breast	Qiagen_80	62	395.9	94.6	-9.13	8.93	33.5	0.22	pass
GEL-2704039-11	FFPE (PCR)	Breast	Qiagen_80	43	375	94.4	-1.9	5.12	20.1	0.31	pass
GEL-2160697-11	FFPE (PCR)	Breast	Covaris	76	327.5	93.6	-12.07	10.09	29.2	0.28	pass
GEL-2008456-11	FFPE (PCR)	Breast	Qiagen_80	29	401.3	94.4	-4.69	6.76	30.9	0.28	fail
GEL-2094526-11	FFPE (PCR)	Breast	Qiagen_80	37	397.8	93.5	-6.08	7.93	27.5	0.27	pass
GEL-2948666-11	FFPE (PCR)	Breast	Qiagen_80	19	411.6	94.9	-1.7	5.12	25.8	0.23	fail
GEL-2485211-11	FFPE (PCR)	Breast	Qiagen_80	34	399.1	94.9	-7.04	7.86	30.7	0.25	pass
GEL-2515324-11	FFPE (PCR)	Breast	Qiagen_80	58	391.7	93.6	-7.94	8.37	31.9	0.25	pass
GEL-2324107-11	FFPE (PCR)	Breast	Qiagen_80	67	446.3	93.2	-3.43	6.18	29.9	0.18	pass
GEL-2907641-11	FFPE (PCR)	Breast	Qiagen_90	77	356.9	92.9	-6.1	8.54	26.9	0.29	pass
GEL-2290551-11	FFPE (PCR)	Breast	Qiagen_90	58	320.7	87.4	-9.72	9.11	22.4	0.33	fail
GEL-2189282-11	FFPE (PCR)	Breast	Qiagen_80	58	362.4	92.3	-10.56	10.09	28.2	0.27	pass
GEL-2100093-11	FFPE (PCR)	Breast	Covaris	44	356.4	94.9	-12.11	9.74	37.7	0.31	pass
GEL-2106622-11	FFPE (PCR)	Breast	Qiagen_90	49	389	95.3	2.37	2.45	22.7	0.23	pass
GEL-2931455-11	FFPE (PCR)	Breast	Qiagen_90	42	372.5	93.8	-5.48	6.57	21.8	0.39	pass
GEL-2311435-11	FFPE (PCR)	Breast	Qiagen_80	20	397.8	94.7	-2.33	5.98	23.3	0.25	fail
GEL-2320112-11	FFPE (PCR)	Breast	Qiagen_80	52	389.5	94.5	1.69	3.18	20	0.19	pass
GEL-2336491-11	FFPE (PCR)	Breast	Qiagen_80	69	399.1	93.8	-1.09	4.62	21	0.21	pass
GEL-2888136-11	FFPE (PCR)	Breast	Qiagen_90	38	379.2	92.8	-7.79	8.69	23.9	0.31	pass
GEL-2955744-11	FFPE (PCR)	Breast	Qiagen_80	40	397.5	93.9	-4.02	7.12	28	0.31	pass
GEL-2381377-11	FFPE (PCR)	Breast	Qiagen_90	59	390	94.8	-6.84	8.44	25.6	0.47	pass
GEL-2882651-11	FFPE (PCR)	Breast	Qiagen_90	44	398.7	94.7	0.42	4.65	19.6	0.2	pass
GEL-2662330-11	FFPE (PCR)	Breast	Qiagen_90	75	320.9	94.6	-8.13	7.71	41.2	0.42	pass
GEL-2825577-11	FFPE (PCR)	Breast	Qiagen_90	49	338	94.5	-13.19	10.42	43.2	0.49	pass
GEL-2861017-11	FFPE (PCR)	Breast	Qiagen_90	68	391.1	92.8	-10.14	9.72	31.3	0.39	pass
GEL-2210829-11	FFPE (PCR)	Breast	Qiagen_90	53	379.3	93.9	-11.21	10.62	38.6	0.39	pass
GEL-2575629-11	FFPE (PCR)	Breast	Qiagen_90	38	391.9	90.9	-4.51	5.63	29.1	0.25	fail
GEL-2908891-11	FFPE (PCR)	Breast	Qiagen_90	65	309.4	92.7	-3.85	6.45	17.7	0.5	fail
GEL-2620622-11	FFPE (PCR)	Breast	Qiagen_80	56	444.6	86.6	-15.39	11.16	29.9	0.97	fail
GEL-2831380-11	FFPE (PCR)	Breast	Qiagen_80	29	450.2	81.5	-21.84	14.49	38.7	1	pass
GEL-2481421-11	FFPE (PCR)	Breast	Qiagen_90	62	342.1	93.4	-2.19	5.6	18.9	0.45	pass
GEL-2295114-11	FFPE (PCR)	Breast	Qiagen_90	74	376	92.2	-6.96	8.58	25.8	0.55	pass
GEL-2123202-11	FFPE (PCR)	Breast	Qiagen_90	23	415.9	95.1	-2.59	5.44	24.3	0.85	fail
GEL-2266920-11	FFPE (PCR)	Breast	Qiagen_90	65	380.9	94.8	-0.23	5.44	22.3	0.52	pass
GEL-2089911-11	FFPE (PCR)	Breast	Qiagen_90	55	360.6	92	-11.18	10.15	30	0.57	pass
GEL-2616477-11	FFPE (PCR)	Breast	Qiagen_80	66	396.5	91.6	-3.49	6.84	16.9	0.56	pass
GEL-2655595-11	FFPE (PCR)	Breast	Qiagen_90	20	412.7	93.1	-4.8	7.05	29.7	0.45	fail
GEL-2025571-11	FFPE (PCR)	Breast	Qiagen_90	54	303.5	89.4	-6.58	8.27	16.6	0.62	pass
GEL-2325162-11	FFPE (PCR)	Breast	Qiagen_90	54	315.8	91.3	-5.7	7.92	21.3	0.38	pass
GEL-2753108-11	FFPE (PCR)	Breast	Qiagen_90	12	349.4	92	-3.05	5.33	21.5	0.46	pass
GEL-2042173-11	FFPE (PCR)	Breast	Qiagen_80	61	400.2	94.7	-2.72	6.46	31.3	0.79	pass
GEL-2743274-11	FFPE (PCR)	Breast	Covaris	41	381.7	94.5	-12.16	11.17	41.6	0.46	pass
GEL-2242878-11	FFPE (PCR)	Breast	Qiagen_80	33	323.8	90.5	-5.45	7.42	16.5	0.54	fail
GEL-2704338-11	FFPE (PCR)	Breast	Qiagen_90	63	360.4	93.6	-2.53	5.79	24.9	0.64	pass
GEL-2940266-11	FFPE (PCR)	Breast	Covaris	65	360.7	93.5	-12.56	11.19	35.8	0.65	pass
GEL-2292798-11	FFPE (PCR)	Breast	NA	67	461	91.6	-1.03	5.23	16.9	0.94	pass
GEL-2524099-11	FFPE (PCR)	Breast	NA	34	357	94.5	-15	12.21	36.5	0.77	pass
GEL-2937320-11	FFPE (PCR)	Breast	NA	23	389.4	95.4	-5.09	7.04	19.8	0.73	fail
GEL-2286478-11	FFPE (PCR)	Breast	NA	52	395.5	94.5	-8.14	9.72	26.8	0.67	pass
GEL-2990191-11	FFPE (PCR)	Breast	NA	26	451.3	92.8	-8.75	9.16	23.5	0.94	pass
GEL-2269796-11	FFPE (PCR)	Breast	NA	48	389.5	95.2	-4.57	8.12	24.2	0.71	pass
GEL-2604265-11	FFPE (PCR)	Breast	NA	28	453.7	95.1	-6.47	8.65	25.9	0.85	pass
GEL-2226304-11	FFPE (PCR)	Breast	NA	53	368.4	90.8	-3.24	6.79	18.3	0.58	pass
GEL-2233472-11	FFPE (PCR)	Breast	NA	54	473.6	94.1	-3.79	6.14	21.7	1.01	pass
GEL-2106867-11	FFPE (PCR)	Breast	NA	60	375.6	93.2	-6.03	7.09	20.5	0.83	pass
GEL-2238063-11	FFPE (PCR)	Breast	NA	48	384.8	95.3	-5.22	8.8	26.2	0.76	pass
GEL-2574576-11	FFPE (PCR)	Breast	Qiagen_80	26	390	91.9	-2.7	5.18	26.4	0.54	fail
GEL-2769081-11	FFPE (PCR)	Breast	Qiagen_90	62	309.4	87.3	-12.4	11.09	21.2	0.62	fail
GEL-2635919-11	FFPE (PCR)	Breast	Qiagen_80	71	319.5	90.4	-6.31	8.26	19.5	0.63	pass
GEL-2969947-11	FFPE (PCR)	Breast	Qiagen_90	56	334.6	89.6	-8	8.5	20.7	0.47	pass
GEL-2171900-11	FFPE (PCR)	Breast	Qiagen_90	59	366.9	93.2	-7.59	8.34	28.5	0.67	pass
GEL-2618411-11	FFPE (PCR)	Breast	Qiagen_80	29	383.1	92.8	-4.73	6.85	26.8	0.55	fail
GEL-2902442-11	FFPE (PCR)	Breast	Qiagen_80	55	397.3	93.3	-5.95	8.5	29.6	0.84	pass
GEL-2509195-11	FFPE (PCR)	Breast	Qiagen_80	52	394.3	92.4	-5.8	7.59	25.8	0.85	pass
GEL-2818182-11	FFPE (PCR)	Breast	Qiagen_80	27	362	93	-0.46	4.58	21.1	0.57	fail
GEL-2666584-11	FFPE (PCR)	Breast	Qiagen_80	29	356.5	92.6	-5.41	7.37	25.6	0.65	pass
GEL-2446328-11	FFPE (PCR)	Breast	Covaris	21	369.9	93.4	-12.44	11.28	34	0.25	pass
GEL-2314174-11	FFPE (PCR)	Breast	Qiagen_90	66	333.4	92.4	-15.11	11.8	40.8	0.55	pass
GEL-2884854-11	FFPE (PCR)	Breast	Qiagen_80	53	380.3	91.8	-2.46	6.1	22.5	0.69	pass
GEL-2967292-11	FFPE (PCR)	Breast	Qiagen_90	58	312.4	90.5	-8.65	9.21	21.8	0.48	pass
GEL-2968088-11	FFPE (PCR)	Breast	Qiagen_90	50	343.6	92.3	-10.2	10.01	28.3	0.52	pass
GEL-2260202-11	FFPE (PCR)	Breast	Qiagen_90	37	327.2	91.5	-7.28	10.15	21.9	0.53	pass
GEL-2755469-11	FFPE (PCR)	Breast	Covaris	48	355.8	93.1	-12.67	10.76	32	0.47	pass
GEL-2017906-11	FFPE (PCR)	Breast	Qiagen_90	52	406.8	90.7	-10.35	7.98	46.8	0.8	fail
GEL-2227911-11	FFPE (PCR)	Breast	Qiagen_90	20	345.3	92.3	1.37	3.46	19.1	0.46	fail
GEL-2617828-11	FFPE (PCR)	Breast	Qiagen_80	70	395.9	89.8	-5.76	7.23	22.4	0.53	pass
GEL-2349987-11	FFPE (PCR)	Breast	Qiagen_90	54	348.2	82.3	-11.85	11.09	22.7	0.44	pass
GEL-2194691-11	FFPE (PCR)	Breast	Qiagen_80	35	396.6	93	-3.55	6.85	23.4	0.43	fail
GEL-2558621-11	FFPE (PCR)	Breast	Qiagen_90	69	398.1	88.4	-13.54	12.87	23.8	1.08	pass
GEL-2102988-11	FFPE (PCR)	Breast	NA	22	435.1	93.2	-3.45	6.06	30.7	0.32	fail
GEL-2001806-11	FFPE (PCR)	Breast	Qiagen_90	26	391.6	93.2	-2.5	8.03	24.9	0.21	pass
GEL-2158820-11	FFPE (PCR)	Breast	Qiagen_90	85	361.3	91.6	-3.09	7.29	27.1	0.37	pass
GEL-2841823-11	FFPE (PCR)	Breast	Qiagen_90	53	413.3	94	-5.07	10	29.1	0.23	pass
GEL-2209077-11	FFPE (PCR)	Breast	Qiagen_90	74	391.9	92.9	-0.17	6.43	23.5	0.18	pass
GEL-2752151-11	FFPE (PCR)	Breast	Qiagen_90	72	351	93.5	-2.4	8.16	20.2	0.36	pass
GEL-2296405-11	FFPE (PCR)	Breast	Qiagen_80	78	376.4	89.3	-11.94	9.76	30	0.69	pass
GEL-2276479-11	FFPE (PCR)	Breast	Qiagen_90	71	393.5	94.4	-5.25	7.33	33.8	0.27	pass
GEL-2892248-11	FFPE (PCR)	Breast	Qiagen_80	22	379.3	93.4	-2.92	4.96	25.2	0.41	fail
GEL-2709321-11	FFPE (PCR)	Breast	Qiagen_80	62	417.4	90	-17.88	10.73	41.9	0.79	pass
GEL-2955264-11	FFPE (PCR)	Breast	Qiagen_90	55	369.2	91.5	-3.09	6.85	19.8	0.28	pass
GEL-2767461-11	FFPE (PCR)	Breast	Qiagen_80	52	387.7	93.2	-0.7	5.27	16.1	0.22	pass
GEL-2598969-11	FFPE (PCR)	Breast	Qiagen_90	38	404.3	95.1	1.85	3.14	23.4	0.21	pass
GEL-2335128-11	FFPE (PCR)	Breast	Qiagen_90	68	383.7	92.1	-4.96	7.28	19.1	0.46	pass
GEL-2369503-11	FFPE (PCR)	Breast	Qiagen_90	43	389.1	93.6	-6.82	8.97	28	0.36	pass
GEL-2376782-11	FFPE (PCR)	Breast	Qiagen_90	53	350	92.7	-6.59	7.81	26.9	0.42	pass
GEL-2144436-11	FFPE (PCR)	Breast	Qiagen_90	16	501.2	93.2	-1.85	5.91	18	0.25	pass
GEL-2794544-11	FFPE (PCR)	Breast	Qiagen_90	34	377	93.3	-18.32	11.28	50.3	0.66	pass
GEL-2467522-11	FFPE (PCR)	Breast	Qiagen_90	54	378.3	91.8	-7.01	8.48	32.5	0.32	pass
GEL-2906621-11	FFPE (PCR)	Breast	Qiagen_90	27	399	92.7	-12.52	11.18	52	0.32	fail
GEL-2482826-11	FFPE (PCR)	Breast	Qiagen_90	58	365.5	94.5	-4.03	8.5	22.1	0.27	pass
GEL-2906395-11	FFPE (PCR)	Breast	Qiagen_90	51	480.1	90.2	-10.06	10.84	27.9	1.38	pass
GEL-2970073-11	FFPE (PCR)	Breast	Qiagen_90	60	368.3	89.5	-5.14	7.19	21.5	0.41	pass
GEL-2728245-11	FFPE (PCR)	Breast	Qiagen_80	26	363.2	93.1	-6.54	8.56	27.1	0.26	pass
GEL-2985500-11	FFPE (PCR)	Breast	Qiagen_90	36	417.9	94.4	-5.76	7.53	28.2	0.36	pass
GEL-2971184-11	FFPE (PCR)	CNS	Qiagen_90	44	426.4	95.7	2.01	2.8	21.8	0.57	fail
GEL-2796634-11	FFPE (PCR)	CNS	Qiagen_90	82	492	94	-5.14	7.07	24.2	0.99	pass
GEL-2137323-11	FFPE (PCR)	CNS	Qiagen_90	62	408.2	95.2	-6.36	7.77	35.9	0.38	pass
GEL-2075369-11	FFPE (PCR)	CNS	Qiagen_80	84	384.4	93.9	-5.2	7.35	26.8	0.25	pass
GEL-2777905-11	FFPE (PCR)	CNS	Qiagen_90	74	410.9	95.6	2.11	1.98	21.2	0.22	pass
GEL-2476561-11	FFPE (PCR)	CNS	Qiagen_90	85	385.4	93.7	-0.69	5.06	23.5	0.27	pass
GEL-2156979-11	FFPE (PCR)	CNS	Qiagen_90	61	387.5	94.9	-2.58	5.83	34.1	0.32	pass
GEL-2762219-11	FFPE (PCR)	CNS	Qiagen_90	65	403.9	94.6	1.46	4.69	21.6	0.28	pass
GEL-2936411-11	FFPE (PCR)	CNS	Qiagen_90	19	438.5	93.6	1.53	3.31	23.2	0.19	fail
GEL-2985749-11	FFPE (PCR)	CNS	Qiagen_90	47	370.5	94.9	-14.53	12.97	43.9	0.29	pass
GEL-2915829-11	FFPE (PCR)	CNS	Qiagen_90	78	401.8	91.3	-0.84	5.29	20.6	0.45	pass
GEL-2503292-11	FFPE (PCR)	CNS	Qiagen_90	90	379.2	93.6	-3.6	5.29	38.3	0.38	pass
GEL-2063357-11	FFPE (PCR)	CNS	Qiagen_90	63	458.2	92	-1.58	6.22	18.8	0.97	pass
GEL-2865642-11	FFPE (PCR)	CNS	Qiagen_90	71	405.5	91.6	1.42	2.76	23.4	0.23	pass
GEL-2868314-11	FFPE (PCR)	CNS	Qiagen_90	52	376.5	93.3	0.63	4.07	33.4	0.27	fail
GEL-2841945-11	FFPE (PCR)	CNS	Qiagen_90	57	319	80	-29.24	15.22	67.1	0.74	pass
GEL-2244146-11	FFPE (PCR)	CNS	Qiagen_90	41	360.8	91.7	-20.34	15.14	53.5	0.64	pass
GEL-2152751-11	FFPE (PCR)	Colorectal	Covaris	62	421	94.2	-21.65	16.94	53.6	0.92	pass
GEL-2882674-11	FFPE (PCR)	Colorectal	Covaris	57	410	95.3	-4.7	9.53	21.2	0.72	pass
GEL-2054972-11	FFPE (PCR)	Colorectal	NA	55	452.2	93.4	-19.34	18.1	55.6	1.09	pass
GEL-2757573-11	FFPE (PCR)	Colorectal	NA	67	410.1	95.6	-8.91	8.45	36.3	0.79	fail
GEL-2351625-11	FFPE (PCR)	Colorectal	NA	53	436.2	95.5	-2.25	6.07	25.2	0.46	pass
GEL-2075992-11	FFPE (PCR)	Colorectal	Covaris	53	470.1	95	-12.09	11.43	39.3	0.88	pass
GEL-2565597-11	FFPE (PCR)	Colorectal	Covaris	51	673.1	90.6	-23.39	17.19	61.7	3.28	pass
GEL-2209164-11	FFPE (PCR)	Colorectal	Covaris	77	399	95.6	-8.37	11.34	35.7	0.69	pass
GEL-2701123-11	FFPE (PCR)	Colorectal	Covaris	55	471.1	94.8	-20.49	16.05	55.1	1.12	pass
GEL-2087137-11	FFPE (PCR)	Colorectal	Qiagen_90	19	522.1	93.2	-0.92	4	31.7	1.25	fail
GEL-2725450-11	FFPE (PCR)	Colorectal	Covaris	30	455.3	93.1	-11.52	12.41	36.2	1.16	fail
GEL-2745714-11	FFPE (PCR)	Colorectal	Covaris	64	385.1	95.8	-12.14	11.47	42.9	0.7	pass
GEL-2253137-11	FFPE (PCR)	Colorectal	Qiagen_80	33	401.4	90.7	-5.77	6.74	26.5	0.51	pass
GEL-2953219-11	FFPE (PCR)	Colorectal	Covaris	51	392	95.6	-13.37	12.18	39.5	0.55	pass
GEL-2687935-11	FFPE (PCR)	Colorectal	Covaris	79	397.8	95.4	-2.03	5.94	22.5	0.4	pass
GEL-2653351-11	FFPE (PCR)	Colorectal	Covaris	62	398.5	95.4	-4.05	6.98	22.5	0.47	pass
GEL-2439428-11	FFPE (PCR)	Colorectal	Covaris	78	399.4	95.2	-11.72	11.34	35.9	0.7	pass
GEL-2232061-11	FFPE (PCR)	Colorectal	Covaris	65	398.6	96.1	-13.72	11.97	30.1	0.64	pass
GEL-2204385-11	FFPE (PCR)	Colorectal	Covaris	84	385.4	95.4	-5.7	9.35	26.8	0.52	pass
GEL-2116758-11	FFPE (PCR)	Colorectal	Covaris	19	401.5	96	-9.87	10.99	27.4	0.65	pass
GEL-2948280-11	FFPE (PCR)	Colorectal	Qiagen_80	51	422.5	91.8	-9.94	8.66	28.7	0.76	pass
GEL-2549788-11	FFPE (PCR)	Colorectal	Covaris	35	396.8	96	-15.7	14.04	35.7	0.78	pass
GEL-2824699-11	FFPE (PCR)	Colorectal	Qiagen_90	52	740.8	89.2	-15.91	12.39	41.6	3.93	pass
GEL-2028967-11	FFPE (PCR)	Colorectal	Qiagen_90	61	455.8	93.3	-11.02	11.72	42.5	0.81	pass
GEL-2588470-11	FFPE (PCR)	Colorectal	Qiagen_90	29	373.6	94.3	-7.29	8.25	39.4	0.75	fail
GEL-2306381-11	FFPE (PCR)	Colorectal	Qiagen_90	60	342.8	90.9	-13.07	12.35	40.3	0.79	pass
GEL-2190558-11	FFPE (PCR)	Colorectal	Qiagen_90	81	433.9	92.2	-20.58	15	47.1	0.92	pass
GEL-2557001-11	FFPE (PCR)	Colorectal	Qiagen_90	33	364.7	93.5	-15.03	10.7	42.5	0.73	fail
GEL-2948665-11	FFPE (PCR)	Colorectal	Qiagen_80	46	507	93	-13.29	10.02	35.9	1.06	pass
GEL-2974852-11	FFPE (PCR)	Colorectal	Qiagen_90	49	389	90.6	-12.35	9.15	38	0.59	fail
GEL-2798900-11	FFPE (PCR)	Colorectal	Qiagen_80	35	429.7	95.7	-7.56	8.58	27.8	0.54	fail
GEL-2376444-11	FFPE (PCR)	Colorectal	Qiagen_90	55	297.6	92.5	-14.25	14.47	34.8	0.56	pass
GEL-2541225-11	FFPE (PCR)	Colorectal	Qiagen_90	27	323	91.8	-5.4	8.84	20.2	0.33	fail
GEL-2986936-11	FFPE (PCR)	Colorectal	Qiagen_80	86	361.7	90.4	-11.99	8.77	33.1	0.62	pass
GEL-2411132-11	FFPE (PCR)	Colorectal	Qiagen_80	67	476.1	84.1	-21.96	15.31	37.5	1.78	pass
GEL-2404139-11	FFPE (PCR)	Colorectal	Qiagen_90	28	387.7	93.4	-0.26	5.47	17.5	0.26	pass
GEL-2307544-11	FFPE (PCR)	Colorectal	Qiagen_80	73	371.5	89.3	-7.08	6.66	21.7	0.44	pass
GEL-2779755-11	FFPE (PCR)	Colorectal	Qiagen_80	67	347.8	94.3	-11.09	10.24	36.5	0.36	pass
GEL-2789759-11	FFPE (PCR)	Colorectal	Qiagen_80	84	367.6	94.5	-9.62	9.57	35.5	0.39	pass
GEL-2143810-11	FFPE (PCR)	Colorectal	Qiagen_90	45	343.9	90.4	-8.92	8.01	23.1	0.31	pass
GEL-2581534-11	FFPE (PCR)	Colorectal	Qiagen_90	59	330.9	91.7	-10.61	8.48	33	0.37	pass
GEL-2157698-11	FFPE (PCR)	Colorectal	Qiagen_80	68	386.3	94.8	-3.37	6.6	26.3	0.27	pass
GEL-2061730-11	FFPE (PCR)	Colorectal	Qiagen_80	70	403.9	94.1	-0.92	5.1	23.7	0.28	pass
GEL-2694933-11	FFPE (PCR)	Colorectal	Qiagen_80	49	417	94.6	0.01	4.55	27.9	0.3	pass
GEL-2672040-11	FFPE (PCR)	Colorectal	Qiagen_80	43	388	94.3	-14.5	11.91	46	0.36	pass
GEL-2354258-11	FFPE (PCR)	Colorectal	Qiagen_90	23	357.9	93.9	-6.55	8.13	33.2	0.24	fail
GEL-2124029-11	FFPE (PCR)	Colorectal	Qiagen_80	31	390.8	93.6	-7.17	6.96	30.3	0.25	fail
GEL-2767961-11	FFPE (PCR)	Colorectal	Qiagen_90	62	351.2	90.3	-2.64	6.29	26.8	0.63	pass
GEL-2817677-11	FFPE (PCR)	Colorectal	Qiagen_90	64	413.8	93.4	-2.05	5.9	20.6	0.24	pass
GEL-2729431-11	FFPE (PCR)	Colorectal	Qiagen_90	52	372.4	94.2	-1.98	7.39	19.4	0.56	pass
GEL-2522106-11	FFPE (PCR)	Colorectal	Qiagen_90	47	347.2	93.5	-12.13	9.91	38.6	0.51	pass
GEL-2922925-11	FFPE (PCR)	Colorectal	Qiagen_90	44	333.5	92.8	-7.41	7.48	28.4	0.36	fail
GEL-2501324-11	FFPE (PCR)	Colorectal	Qiagen_90	70	429.2	95.2	-0.22	4.55	23.1	0.28	pass
GEL-2324685-11	FFPE (PCR)	Colorectal	Qiagen_90	64	358.2	94.6	1.34	4.61	20.7	0.35	pass
GEL-2486014-11	FFPE (PCR)	Colorectal	Qiagen_90	59	353.8	93	-9.16	7.71	40.3	0.53	pass
GEL-2584929-11	FFPE (PCR)	Colorectal	Qiagen_90	33	363.7	94.8	1.14	4.3	20.7	0.29	fail
GEL-2649875-11	FFPE (PCR)	Colorectal	Qiagen_90	57	412.6	94.8	1.13	3.89	22.4	0.28	pass
GEL-2174476-11	FFPE (PCR)	Colorectal	Qiagen_90	24	376	93.3	-5.53	7.68	23	0.37	fail
GEL-2308807-11	FFPE (PCR)	Colorectal	Qiagen_90	33	467.4	92.6	-1.28	4.96	21	0.95	pass
GEL-2397289-11	FFPE (PCR)	Colorectal	Qiagen_90	40	349.1	92.5	-4.84	7.7	19.9	0.72	pass
GEL-2630934-11	FFPE (PCR)	Colorectal	Qiagen_90	34	388.9	95	-6.73	8.98	26.8	0.65	pass
GEL-2721396-11	FFPE (PCR)	Colorectal	Qiagen_80	52	400.4	93.5	-3.44	6.44	27.3	0.36	pass
GEL-2114241-11	FFPE (PCR)	Colorectal	Qiagen_90	23	340	92.5	-6.19	8.88	21.2	0.66	pass
GEL-2630510-11	FFPE (PCR)	Colorectal	Qiagen_80	53	478.9	93	-1.31	5.99	23.9	0.96	pass
GEL-2673781-11	FFPE (PCR)	Colorectal	Qiagen_80	59	397.2	93	-7.19	8.61	29.3	0.73	pass
GEL-2642279-11	FFPE (PCR)	Colorectal	Qiagen_90	55	344.5	92	-2.25	6.9	18	0.5	pass
GEL-2953468-11	FFPE (PCR)	Colorectal	Qiagen_90	37	324.9	91.4	-8	9	23.3	0.38	pass
GEL-2063708-11	FFPE (PCR)	Colorectal	Qiagen_90	19	342.6	93	-1.25	4.73	21.1	0.39	fail
GEL-2597015-11	FFPE (PCR)	Colorectal	Qiagen_90	61	308.7	90.6	-7.81	8.36	24.2	0.47	pass
GEL-2804603-11	FFPE (PCR)	Colorectal	Qiagen_80	65	399.1	93.2	-8	8.72	32.5	0.59	pass
GEL-2250193-11	FFPE (PCR)	Colorectal	Qiagen_80	30	524.9	92.8	-3.68	7	25	1.21	fail
GEL-2463485-11	FFPE (PCR)	Colorectal	Qiagen_90	58	318.8	87.9	-7.66	9.39	21.1	0.63	pass
GEL-2475036-11	FFPE (PCR)	Colorectal	Qiagen_90	65	377.9	93.1	-9.43	9.97	30.4	0.72	pass
GEL-2533146-11	FFPE (PCR)	Colorectal	Qiagen_90	35	315.7	92.5	-2.23	7.04	17.5	0.48	fail
GEL-2241271-11	FFPE (PCR)	Colorectal	Qiagen_80	54	363.5	90.5	-3.74	6.83	19.6	0.64	pass
GEL-2273451-11	FFPE (PCR)	Colorectal	Qiagen_90	26	298	90	-16.69	11.08	40.2	0.4	fail
GEL-2533244-11	FFPE (PCR)	Colorectal	Covaris	70	428.2	92.5	-29.89	17.58	68.4	0.92	pass
GEL-2504907-11	FFPE (PCR)	Colorectal	Qiagen_80	37	367.5	91.2	-5.66	7.38	25.6	0.72	pass
GEL-2607660-11	FFPE (PCR)	Colorectal	Qiagen_90	35	353.4	92.1	-5.1	7.48	21.1	0.51	fail
GEL-2904230-11	FFPE (PCR)	Colorectal	Qiagen_90	38	352.3	92.9	-1.12	5.76	16.9	0.46	pass
GEL-2787207-11	FFPE (PCR)	Colorectal	Qiagen_90	55	308	91.4	-9.97	9.86	24	0.71	pass
GEL-2383539-11	FFPE (PCR)	Colorectal	Qiagen_80	33	298.8	88	-13.02	11.25	23.3	0.49	fail
GEL-2254802-11	FFPE (PCR)	Colorectal	Qiagen_80	47	350.2	91.2	-12.59	10.12	30.7	0.45	pass
GEL-2696197-11	FFPE (PCR)	Colorectal	Qiagen_90	33	354	94.2	-20.26	14.26	49.5	0.44	fail
GEL-2505707-11	FFPE (PCR)	Colorectal	Qiagen_90	62	366.5	94.6	-2.18	5.64	21.5	0.21	pass
GEL-2650205-11	FFPE (PCR)	Colorectal	Qiagen_90	39	382	94.2	-8.41	10.85	30.9	0.33	pass
GEL-2203650-11	FFPE (PCR)	Colorectal	Qiagen_90	22	361.2	94.3	-3.04	8.66	25.1	0.29	fail
GEL-2576096-11	FFPE (PCR)	Colorectal	Qiagen_90	40	335.9	90.2	-9.45	9.71	27.6	0.47	pass
GEL-2514933-11	FFPE (PCR)	Kidney	NA	52	547.7	90.8	-5.09	7.88	19.7	2.15	pass
GEL-2716427-11	FFPE (PCR)	Kidney	NA	37	415.6	96.5	-2.74	4.16	22.2	0.48	pass
GEL-2888607-11	FFPE (PCR)	Kidney	NA	22	573	92.5	-4.01	6.83	22.1	2.18	fail
GEL-2391822-11	FFPE (PCR)	Kidney	Covaris	67	419.9	96.3	-11.48	10.69	42.9	0.51	pass
GEL-2612345-11	FFPE (PCR)	Kidney	Qiagen_80	81	446.7	89.3	-17.45	12.95	35.2	1.09	pass
GEL-2533396-11	FFPE (PCR)	Kidney	Covaris	72	414.5	95.9	-8.23	10.24	38.2	0.57	pass
GEL-2551358-11	FFPE (PCR)	Kidney	NA	71	644.1	90.2	-6.48	7.5	28.2	3.01	pass
GEL-2863336-11	FFPE (PCR)	Kidney	Qiagen_90	26	361.5	94.8	-2.42	4.43	23.5	0.76	fail
GEL-2554383-11	FFPE (PCR)	Kidney	Qiagen_80	31	379.8	95.5	-1.78	4.96	33.9	0.47	fail
GEL-2806623-11	FFPE (PCR)	Kidney	Qiagen_90	38	379.6	87.6	-10.64	10.54	24.2	0.63	pass
GEL-2890739-11	FFPE (PCR)	Kidney	Qiagen_90	66	315.5	92.9	-13.73	10.66	33	0.69	pass
GEL-2378153-11	FFPE (PCR)	Kidney	Qiagen_90	23	409.9	94.8	-3.99	7.17	23.4	0.25	pass
GEL-2214161-11	FFPE (PCR)	Kidney	Qiagen_80	44	416.6	93	-0.21	5	16.6	0.22	pass
GEL-2971457-11	FFPE (PCR)	Kidney	Qiagen_90	49	389.7	95	-2.22	7.97	21.9	0.24	pass
GEL-2728200-11	FFPE (PCR)	Kidney	Qiagen_90	28	445	91.1	-6.21	8.28	23.1	1.01	pass
GEL-2173219-11	FFPE (PCR)	Kidney	NA	45	360.3	95.1	-7.24	10.4	30.9	0.6	pass
GEL-2503610-11	FFPE (PCR)	Kidney	NA	26	470.2	91.9	0.45	3.97	25.7	1.11	fail
GEL-2113401-11	FFPE (PCR)	Kidney	NA	30	493	92.6	-5.01	6.95	23.9	1.34	pass
GEL-2683286-11	FFPE (PCR)	Kidney	NA	63	458.1	93.6	-1.65	4.87	22.3	0.98	pass
GEL-2541264-11	FFPE (PCR)	Kidney	NA	73	369.1	94	-6.43	8.43	26.6	0.76	pass
GEL-2062963-11	FFPE (PCR)	Kidney	Qiagen_90	31	486.7	93.4	-6.64	9.1	25.4	1.3	pass
GEL-2822418-11	FFPE (PCR)	Kidney	Qiagen_80	79	383.6	91.1	-6.52	8.47	25.3	0.47	pass
GEL-2670549-11	FFPE (PCR)	Kidney	Qiagen_90	34	486.6	91.2	-13.24	9.03	46.6	0.89	fail
GEL-2707250-11	FFPE (PCR)	Kidney	NA	42	389.2	91.7	-11.02	9.9	29.2	0.66	pass
GEL-2190274-11	FFPE (PCR)	Kidney	Qiagen_80	20	386.8	92.8	-15.93	11.56	40.2	0.54	pass
GEL-2910537-11	FFPE (PCR)	Kidney	Qiagen_90	55	385.9	93.9	-7.89	10.4	30.3	0.37	pass
GEL-2678526-11	FFPE (PCR)	Kidney	Qiagen_90	99	499.4	92.4	-1.8	5.73	17.5	0.27	pass
GEL-2548587-11	FFPE (PCR)	Kidney	Qiagen_80	27	483.1	93.2	-2.08	6.2	18.6	0.31	pass
GEL-2739759-11	FFPE (PCR)	Kidney	Qiagen_90	77	423.9	94.4	-2.75	6.83	38.1	0.3	pass
GEL-2558881-11	FFPE (PCR)	Kidney	Qiagen_90	52	475.1	92.1	-3.12	5.82	25	0.87	pass
GEL-2301371-11	FFPE (PCR)	Lung	NA	34	489.6	95.1	-8.23	7	33.3	0.93	pass
GEL-2746602-11	FFPE (PCR)	Lung	NA	15	476.4	90.5	-21.13	16.19	48.6	1.29	pass
GEL-2254315-11	FFPE (PCR)	Lung	NA	39	403.2	97.1	-2.45	3.91	27.7	0.26	pass
GEL-2582413-11	FFPE (PCR)	Lung	NA	14	443.6	93.6	-17.64	14.71	43.2	0.98	pass
GEL-2548558-11	FFPE (PCR)	Lung	Covaris	30	374.8	95.2	-9.81	11.28	25.4	0.72	pass
GEL-2761896-11	FFPE (PCR)	Lung	Covaris	12	442.8	94.7	-14.44	12.49	37.8	0.93	pass
GEL-2284242-11	FFPE (PCR)	Lung	Covaris	22	544.3	93.2	-11.35	11.62	35.5	1.71	fail
GEL-2728675-11	FFPE (PCR)	Lung	Covaris	51	431	93.4	-9.74	10.46	29.5	0.94	pass
GEL-2542991-11	FFPE (PCR)	Lung	Covaris	54	384.2	95.3	-4.59	8.13	25.6	0.57	pass
GEL-2830345-11	FFPE (PCR)	Lung	Covaris	39	543.1	93.4	-18.45	13.87	50.7	1.87	pass
GEL-2007998-11	FFPE (PCR)	Lung	Qiagen_90	29	455.7	93.8	-3.09	4.9	27.7	0.5	fail
GEL-2470024-11	FFPE (PCR)	Lung	Covaris	24	397.9	95.8	-15.84	12.11	34.7	0.67	pass
GEL-2114504-11	FFPE (PCR)	Lung	Qiagen_90	39	375.1	94.5	-5.9	9.83	30.5	0.56	pass
GEL-2246876-11	FFPE (PCR)	Lung	Qiagen_80	39	518.8	92.8	-12.06	10.17	29.4	1.45	pass
GEL-2768258-11	FFPE (PCR)	Lung	Qiagen_90	17	461.7	95.8	-1.69	3.85	28.5	0.55	fail
GEL-2527886-11	FFPE (PCR)	Lung	Qiagen_80	66	524.6	91.9	-16.54	11.51	36.5	1.6	pass
GEL-2369628-11	FFPE (PCR)	Lung	Qiagen_90	21	408.1	96.6	1.4	2.11	22.8	0.4	fail
GEL-2413507-11	FFPE (PCR)	Lung	Qiagen_90	36	393.9	95.1	-2.93	4.91	18.9	0.74	pass
GEL-2094661-11	FFPE (PCR)	Lung	Qiagen_90	10	458.5	96.1	-2.12	4.39	21.2	0.57	pass
GEL-2839957-11	FFPE (PCR)	Lung	Qiagen_80	32	474.5	87.4	-18.09	13.47	34.6	1.03	fail
GEL-2055246-11	FFPE (PCR)	Lung	Qiagen_80	31	383.7	92.5	-13.32	11.24	32.2	0.73	pass
GEL-2604102-11	FFPE (PCR)	Lung	Qiagen_90	27	410	92.5	-10.54	7.85	35.9	0.71	fail
GEL-2599593-11	FFPE (PCR)	Lung	Qiagen_90	34	412.2	92.2	-5.05	5.56	28.8	0.6	pass
GEL-2355973-11	FFPE (PCR)	Lung	Qiagen_90	37	367.8	94	-6.26	7.71	24.1	0.37	pass
GEL-2139504-11	FFPE (PCR)	Lung	Covaris	32	331.8	93.5	-24.95	16.1	58.2	0.55	pass
GEL-2012174-11	FFPE (PCR)	Lung	Qiagen_90	38	369.8	94.5	-2.05	5.93	18.6	0.2	pass
GEL-2598685-11	FFPE (PCR)	Lung	Qiagen_90	35	383.8	94.1	-6.36	9.12	23.2	0.2	pass
GEL-2597813-11	FFPE (PCR)	Lung	Qiagen_90	NA	395.6	93.8	-3.05	8.03	19.7	0.21	pass
GEL-2726319-11	FFPE (PCR)	Lung	Covaris	28	355.4	94.1	-17.16	12.13	43.2	0.39	pass
GEL-2762236-11	FFPE (PCR)	Lung	Covaris	35	340.8	92.3	-17.78	11.62	39.7	0.52	pass
GEL-2397034-11	FFPE (PCR)	Lung	Qiagen_80	24	325.3	93.4	-11.06	9.5	31.5	0.44	fail
GEL-2988444-11	FFPE (PCR)	Lung	Qiagen_80	30	362.3	94	-11.33	8.5	34.5	0.39	fail
GEL-2682483-11	FFPE (PCR)	Lung	Covaris	NA	326.1	93.2	-15.83	11.65	39.1	0.54	pass
GEL-2864848-11	FFPE (PCR)	Lung	Qiagen_80	32	372	94.8	-4.84	7.98	25.7	0.34	pass
GEL-2791928-11	FFPE (PCR)	Lung	Qiagen_90	35	335.4	93	-23.85	16.6	55.8	0.72	pass
GEL-2628691-11	FFPE (PCR)	Lung	Qiagen_90	33	408.9	93.6	-2.87	8.43	21.1	0.24	pass
GEL-2658118-11	FFPE (PCR)	Lung	Qiagen_90	29	339.3	92.5	-7.77	9.26	24.9	0.3	pass
GEL-2459924-11	FFPE (PCR)	Lung	Qiagen_90	65	415.8	94.1	-1.88	6.65	19.7	0.21	pass
GEL-2327810-11	FFPE (PCR)	Lung	Qiagen_90	40	404	94.1	-2.37	6.91	18.7	0.25	pass
GEL-2423441-11	FFPE (PCR)	Lung	Qiagen_80	19	364.1	93.7	-9.18	10.73	31.6	0.6	pass
GEL-2159214-11	FFPE (PCR)	Lung	Qiagen_90	27	345.2	93.8	-3.59	8.83	20.8	0.41	pass
GEL-2993463-11	FFPE (PCR)	Lung	Qiagen_90	76	393.6	95	-4.49	7.68	25.1	0.28	pass
GEL-2584705-11	FFPE (PCR)	Lung	Qiagen_90	33	367.5	93.5	-1.87	4.22	30.5	0.32	fail
GEL-2390585-11	FFPE (PCR)	Lung	Qiagen_90	21	388.8	91.1	-14.56	12.08	31	0.82	pass
GEL-2663731-11	FFPE (PCR)	Lung	Qiagen_90	29	355.8	93.8	-9.94	9.74	30.1	0.49	pass
GEL-2026101-11	FFPE (PCR)	Lung	Qiagen_90	44	426.8	94.1	-1.22	5.58	21.5	0.18	pass
GEL-2736610-11	FFPE (PCR)	Lung	NA	61	1165.4	74.6	-25.51	22.75	72	8.66	pass
GEL-2391612-11	FFPE (PCR)	Lung	Qiagen_90	11	478.2	93.8	-1.32	5.19	23.5	1	pass
GEL-2978274-11	FFPE (PCR)	Lung	Qiagen_90	33	398.8	93.6	-6.16	8.76	26.2	0.83	pass
GEL-2564451-11	FFPE (PCR)	Lung	Covaris	58	414.6	89.3	-14.3	11.38	32.4	1	pass
GEL-2229663-11	FFPE (PCR)	Lung	Qiagen_90	75	340.9	92.5	-7.52	9.24	24.9	0.5	pass
GEL-2047470-11	FFPE (PCR)	Lung	Qiagen_90	40	371.1	93.4	-3.24	6.03	23.6	0.53	pass
GEL-2200736-11	FFPE (PCR)	Lung	Qiagen_90	29	320.3	93.6	-2.53	8.25	23.3	0.74	pass
GEL-2061545-11	FFPE (PCR)	Lung	Qiagen_90	52	409.2	93.3	-0.33	6.56	34	0.21	pass
GEL-2224112-11	FFPE (PCR)	Lung	Qiagen_90	37	384.4	83.7	-7.75	9.36	20.8	0.2	pass
GEL-2776708-11	FFPE (PCR)	Lung	Qiagen_90	43	435.6	93.5	0.03	5.38	21.6	0.16	pass
GEL-2822877-11	FFPE (PCR)	Lung	Qiagen_90	21	387.2	94.4	-0.1	4.6	19.2	0.28	fail
GEL-2033299-11	FFPE (PCR)	Lung	Qiagen_90	13	324	89.2	-8.08	8.91	19.7	0.49	pass
GEL-2203926-11	FFPE (PCR)	Lung	Qiagen_90	24	357.3	93.2	-11.9	9.76	40	0.47	pass
GEL-2981628-11	FFPE (PCR)	Lung	Qiagen_90	18	387.9	94.7	-1.8	5.45	27	0.34	fail
GEL-2578653-11	FFPE (PCR)	Lung	Qiagen_90	33	363.8	93.3	-9.13	12.23	31.6	0.39	pass
GEL-2249116-11	FFPE (PCR)	Lung	Qiagen_90	25	367.1	87.2	-9.34	7.84	30.7	0.34	fail
GEL-2992549-11	FFPE (PCR)	Lung	Qiagen_90	15	359.1	87.8	-5.29	7.03	20.4	0.37	pass
GEL-2728602-11	FFPE (PCR)	Lung	Qiagen_90	20	338.4	83.9	-9.99	9.23	21.7	0.62	pass
GEL-2829340-11	FFPE (PCR)	Ovary	NA	63	405.8	95.3	-0.7	5.47	19.8	0.42	pass
GEL-2238977-11	FFPE (PCR)	Ovary	NA	74	473.6	94.5	-5.94	7.31	24.4	0.91	pass
GEL-2960676-11	FFPE (PCR)	Ovary	Qiagen_80	68	369.2	91.1	-2.15	3.44	24.6	0.52	pass
GEL-2868869-11	FFPE (PCR)	Ovary	Qiagen_80	30	423.6	95.8	-6.26	6.28	43.5	0.81	fail
GEL-2598351-11	FFPE (PCR)	Ovary	Qiagen_90	25	475.2	94.1	-4.87	6.99	19	0.87	pass
GEL-2601286-11	FFPE (PCR)	Ovary	Covaris	64	400.6	95.9	-8.18	10	30.3	0.46	pass
GEL-2584152-11	FFPE (PCR)	Ovary	Qiagen_90	63	410.5	95.7	0.35	3.65	29.3	0.58	pass
GEL-2471323-11	FFPE (PCR)	Ovary	Qiagen_90	64	444.3	96.1	-4.22	8.05	30.3	0.51	pass
GEL-2862175-11	FFPE (PCR)	Ovary	Qiagen_80	83	444	92.2	-13.45	11.92	35.5	0.63	pass
GEL-2063379-11	FFPE (PCR)	Ovary	Qiagen_90	23	410.1	94.7	-1.33	5.9	21	0.41	pass
GEL-2484543-11	FFPE (PCR)	Ovary	Qiagen_80	67	405.7	94.5	0.86	3.61	17.6	0.22	pass
GEL-2987110-11	FFPE (PCR)	Ovary	Qiagen_90	37	354	92.3	-10.02	9.11	27.1	0.68	pass
GEL-2399021-11	FFPE (PCR)	Ovary	Qiagen_90	29	355.4	94.1	-2.23	6.65	21.1	0.26	fail
GEL-2046939-11	FFPE (PCR)	Ovary	Qiagen_90	22	363.4	93.6	-6.61	7.33	25.8	0.45	fail
GEL-2386258-11	FFPE (PCR)	Ovary	Qiagen_80	32	351.2	92	-4.37	6.43	19.4	0.75	fail
GEL-2993338-11	FFPE (PCR)	Ovary	Qiagen_80	28	390.3	95.6	-1.46	5.91	26.5	0.25	fail
GEL-2681172-11	FFPE (PCR)	Ovary	Qiagen_90	60	347.7	93	-4.05	7.69	26.4	0.48	pass
GEL-2784512-11	FFPE (PCR)	Ovary	Qiagen_90	65	340.2	92.5	-4.08	7.42	22.8	0.61	pass
GEL-2082041-11	FFPE (PCR)	Ovary	Qiagen_90	21	350.6	91.6	-2.32	6.17	20.5	0.56	fail
GEL-2991691-11	FFPE (PCR)	Ovary	Qiagen_90	67	485.9	88.3	-8.33	10.2	21.5	1.59	pass
GEL-2919468-11	FFPE (PCR)	Ovary	Qiagen_90	31	368.7	87.2	-6.85	8.22	20.9	0.84	pass
GEL-2047526-11	FFPE (PCR)	Ovary	Qiagen_90	22	346.2	91.8	0.58	5.01	17.8	0.37	fail
GEL-2835284-11	FFPE (PCR)	Ovary	Qiagen_90	52	365.4	93.9	-4.07	6	27.6	0.55	fail
GEL-2025793-11	FFPE (PCR)	Ovary	Qiagen_90	27	326	91.8	-4.16	9	20.4	0.44	fail
GEL-2756007-11	FFPE (PCR)	Ovary	Qiagen_90	39	376.6	94.9	0.21	4.21	20.3	0.26	pass
GEL-2806937-11	FFPE (PCR)	Ovary	Qiagen_90	23	375.1	94.2	-5.74	9.2	24.8	0.23	pass
GEL-2351804-11	FFPE (PCR)	Ovary	Qiagen_90	55	354.1	93.2	-3.01	7.27	17.9	0.22	pass
GEL-2457300-11	FFPE (PCR)	Ovary	Qiagen_80	33	363.4	93	-9.66	7.41	32.5	0.57	pass
GEL-2203724-11	FFPE (PCR)	Ovary	Qiagen_90	33	475.2	94.2	-2.38	6.06	18.1	0.29	pass
GEL-2416191-11	FFPE (PCR)	Ovary	Qiagen_90	40	409	92.1	0.65	5.17	20.6	0.24	pass
GEL-2573053-11	FFPE (PCR)	Ovary	Qiagen_90	56	386.4	94.2	4.78	-0.01	24.4	0.29	pass
GEL-2534481-11	FFPE (PCR)	Ovary	Qiagen_90	53	472.8	93.6	-2.22	6.29	18.8	0.31	pass
GEL-2135957-11	FFPE (PCR)	Ovary	Qiagen_90	32	366.4	91	-5.48	7.1	31.7	0.41	pass
GEL-2333941-11	FFPE (PCR)	Ovary	Qiagen_80	60	382.7	92.6	-11.72	7.97	43.5	0.52	pass
GEL-2780315-11	FFPE (PCR)	Prostate	Covaris	45	364.4	95	-16.41	13.93	49.2	0.7	pass
GEL-2728582-11	FFPE (PCR)	Prostate	NA	19	441.7	93.2	-18.08	14.82	48.1	0.97	pass
GEL-2665909-11	FFPE (PCR)	Prostate	NA	18	431.7	96.1	-4.12	6.29	30.8	0.48	fail
GEL-2055857-11	FFPE (PCR)	Prostate	NA	19	442.1	93.4	-16.09	12.44	40.8	0.85	pass
GEL-2382548-11	FFPE (PCR)	Prostate	Covaris	29	498.4	94.1	-21.97	15.68	61.9	1.36	pass
GEL-2451783-11	FFPE (PCR)	Prostate	NA	64	472.9	95.3	-2.46	4.96	21.1	0.89	pass
GEL-2370523-11	FFPE (PCR)	Prostate	Covaris	28	528	90.2	-21.71	16.62	52.6	2.02	pass
GEL-2620459-11	FFPE (PCR)	Prostate	NA	41	384.7	95.7	-14.44	13.77	48.1	0.56	pass
GEL-2112154-11	FFPE (PCR)	Prostate	Covaris	16	497	93.4	-23.9	17.34	58.3	1.48	pass
GEL-2556209-11	FFPE (PCR)	Prostate	Qiagen_80	16	508.4	93.6	-2.55	5.57	16.4	1	pass
GEL-2368289-11	FFPE (PCR)	Prostate	NA	54	458.3	92.7	-5.82	7.6	18.4	1.22	pass
GEL-2434669-11	FFPE (PCR)	Prostate	Qiagen_80	27	416.7	94.3	-2.14	5.47	28.6	0.59	pass
GEL-2144966-11	FFPE (PCR)	Prostate	Qiagen_80	20	407.1	94.7	-3.07	6.36	29	0.57	fail
GEL-2927929-11	FFPE (PCR)	Prostate	NA	67	480.1	95	-4.36	5.59	26.5	1.04	pass
GEL-2298456-11	FFPE (PCR)	Prostate	Covaris	73	391.3	96.1	-8.74	10.2	39.5	0.49	pass
GEL-2687179-11	FFPE (PCR)	Prostate	Qiagen_80	50	461.5	92.7	-14.75	11.95	35.9	0.92	pass
GEL-2083765-11	FFPE (PCR)	Prostate	Qiagen_80	63	505.4	88.5	-10.07	9.82	22	1.69	pass
GEL-2672127-11	FFPE (PCR)	Prostate	Qiagen_80	57	391.1	91.1	-6.73	7.64	26.1	0.69	pass
GEL-2305931-11	FFPE (PCR)	Prostate	Qiagen_80	46	418.4	93.9	-5.36	6.6	28.1	0.48	fail
GEL-2485841-11	FFPE (PCR)	Prostate	Covaris	64	369.5	94.6	-13.4	12.34	38.3	0.61	pass
GEL-2548935-11	FFPE (PCR)	Prostate	Covaris	38	386.3	95.2	0.29	5.24	23.9	0.56	pass
GEL-2876990-11	FFPE (PCR)	Prostate	Covaris	40	357.2	94.6	-5.49	8.79	29.1	0.57	pass
GEL-2459109-11	FFPE (PCR)	Prostate	NA	13	426.9	94.1	0.03	3.17	25.4	0.78	pass
GEL-2924965-11	FFPE (PCR)	Prostate	Qiagen_90	29	445.2	93.4	-0.89	4.49	16.5	1.01	pass
GEL-2765590-11	FFPE (PCR)	Prostate	Qiagen_80	46	540.6	89.1	-5.92	7.07	19.2	1.84	pass
GEL-2713980-11	FFPE (PCR)	Prostate	Qiagen_80	25	526.3	92.7	-7.26	7.48	30.3	1.51	pass
GEL-2150324-11	FFPE (PCR)	Prostate	Qiagen_80	32	509.9	84.8	-9.69	8.06	27.2	0.94	pass
GEL-2918680-11	FFPE (PCR)	Prostate	Qiagen_80	46	518.3	88.3	-6.64	6.96	20.5	1.16	pass
GEL-2483853-11	FFPE (PCR)	Prostate	Qiagen_80	35	476.4	94.5	-5.45	6.84	24.5	0.94	pass
GEL-2132035-11	FFPE (PCR)	Prostate	Qiagen_80	33	553.6	87.2	-5.14	5.61	23.8	1.57	fail
GEL-2703272-11	FFPE (PCR)	Prostate	Qiagen_80	54	481.9	89.8	-6.48	7.86	19.6	1.27	pass
GEL-2547567-11	FFPE (PCR)	Prostate	Qiagen_80	57	386.3	94.1	-5.79	7.06	23.9	0.61	pass
GEL-2175186-11	FFPE (PCR)	Prostate	Qiagen_80	77	408	91.4	-9.91	9.04	29.1	0.79	pass
GEL-2484340-11	FFPE (PCR)	Prostate	Qiagen_80	43	544	86.9	-6.02	6.8	19	1.4	pass
GEL-2473504-11	FFPE (PCR)	Prostate	Qiagen_80	27	449.9	87.5	-12.21	9.76	27.6	0.89	fail
GEL-2551828-11	FFPE (PCR)	Prostate	Qiagen_80	62	540.3	87	-8.56	7.97	22.2	1.64	pass
GEL-2274369-11	FFPE (PCR)	Prostate	Qiagen_80	52	410	94.4	-8.35	8.66	30	0.64	pass
GEL-2453314-11	FFPE (PCR)	Prostate	Qiagen_80	79	483.8	92.6	-5.59	7.09	34.4	0.91	pass
GEL-2213440-11	FFPE (PCR)	Prostate	Qiagen_80	29	426	90.8	-7.16	8	27.7	0.55	fail
GEL-2562209-11	FFPE (PCR)	Prostate	Qiagen_80	49	367.1	91.8	-9.55	9.17	32.4	0.59	pass
GEL-2418770-11	FFPE (PCR)	Prostate	Qiagen_80	25	374.1	92.9	-2.41	5.83	26.4	0.31	fail
GEL-2075259-11	FFPE (PCR)	Prostate	Qiagen_80	70	380.6	93.2	-7.25	9.86	33.4	0.3	pass
GEL-2860738-11	FFPE (PCR)	Prostate	Qiagen_80	58	357.6	93.2	-7.34	8.6	32.5	0.43	pass
GEL-2698256-11	FFPE (PCR)	Prostate	Qiagen_80	67	386.8	93.6	-4.67	7.53	26.1	0.25	pass
GEL-2008758-11	FFPE (PCR)	Prostate	Qiagen_80	34	365.5	91.9	-0.84	6.19	22.6	0.34	pass
GEL-2041633-11	FFPE (PCR)	Prostate	Qiagen_90	52	374.7	93.3	-6.41	8.36	25.5	0.43	pass
GEL-2740450-11	FFPE (PCR)	Prostate	Qiagen_90	16	378.3	93.5	-5.49	7.95	30.2	0.32	fail
GEL-2827009-11	FFPE (PCR)	Prostate	Qiagen_90	37	363.2	92.7	-9.8	9.63	35.8	0.35	pass
GEL-2192770-11	FFPE (PCR)	Prostate	Qiagen_90	25	386.2	94.1	-8.49	9.52	36.1	0.36	fail
GEL-2948142-11	FFPE (PCR)	Prostate	Covaris	61	414.7	93	-29.7	16.86	71.1	0.78	pass
GEL-2745025-11	FFPE (PCR)	Prostate	Qiagen_80	33	390	90.7	-4.8	7.22	28	0.27	pass
GEL-2213998-11	FFPE (PCR)	Prostate	Covaris	47	332.9	92.5	-18.99	14.1	49.8	0.5	pass
GEL-2241154-11	FFPE (PCR)	Prostate	Qiagen_90	25	365.3	94	1.18	4.38	29.5	0.31	fail
GEL-2109603-11	FFPE (PCR)	Prostate	Qiagen_90	24	397.5	93.7	-0.88	5.52	31.6	0.31	fail
GEL-2367834-11	FFPE (PCR)	Prostate	Qiagen_90	24	386.9	94.8	1.52	3.57	25.7	0.23	fail
GEL-2944775-11	FFPE (PCR)	Prostate	Qiagen_90	35	446.7	95	1.04	4.22	23.5	0.2	pass
GEL-2854064-11	FFPE (PCR)	Prostate	Qiagen_90	23	374.9	93.2	0.29	4.37	29.1	0.28	fail
GEL-2811787-11	FFPE (PCR)	Prostate	Qiagen_90	79	392.6	89.1	-0.45	4.24	22.4	0.25	pass
GEL-2451531-11	FFPE (PCR)	Prostate	Qiagen_90	32	369.9	89.5	-3.37	5.3	27.3	0.27	fail
GEL-2086869-11	FFPE (PCR)	Prostate	Qiagen_90	44	381.5	94.3	0.95	3.64	33.1	0.41	fail
GEL-2588379-11	FFPE (PCR)	Prostate	Qiagen_90	46	402.5	92.4	2.21	2.91	28.7	0.4	fail
GEL-2287645-11	FFPE (PCR)	Prostate	Qiagen_80	26	411.7	86.7	-6.05	7.57	26.1	0.45	fail
GEL-2971014-11	FFPE (PCR)	Prostate	Qiagen_90	36	363.7	94.2	-2.74	7	22.1	0.28	pass
GEL-2497045-11	FFPE (PCR)	Prostate	Qiagen_90	19	400.2	95	6.25	0.7	25.6	0.56	fail
GEL-2904275-11	FFPE (PCR)	Prostate	Covaris	65	372.2	93.5	-20.76	14.42	54.8	0.52	pass
GEL-2651320-11	FFPE (PCR)	Prostate	NA	57	454.8	93.9	-2.49	6.14	16.2	0.9	pass
GEL-2129669-11	FFPE (PCR)	Prostate	NA	57	357.4	94.9	-2.7	5.65	19.9	0.79	pass
GEL-2288737-11	FFPE (PCR)	Prostate	NA	59	474.1	92.7	-20.91	14.57	53.9	1.23	pass
GEL-2005021-11	FFPE (PCR)	Prostate	NA	17	352.6	93.6	-3.06	5.42	24.8	0.82	fail
GEL-2523504-11	FFPE (PCR)	Prostate	NA	36	490.5	91	-3.34	5.66	24.3	1.02	fail
GEL-2802747-11	FFPE (PCR)	Prostate	NA	67	408.9	91	-21.32	15.89	48.2	1.07	pass
GEL-2478415-11	FFPE (PCR)	Prostate	NA	52	509.8	84.6	-10	8.41	21.4	1.08	pass
GEL-2041599-11	FFPE (PCR)	Prostate	Qiagen_90	30	343.1	91.1	-0.64	5.8	18.7	0.43	fail
GEL-2754815-11	FFPE (PCR)	Prostate	Qiagen_80	34	356.6	87.8	-6.37	7.06	25.2	0.75	fail
GEL-2215305-11	FFPE (PCR)	Prostate	Qiagen_80	15	351	90.9	0.41	4.17	25.6	0.64	fail
GEL-2334910-11	FFPE (PCR)	Prostate	Qiagen_90	44	341.3	94.5	-0.64	3.98	24.2	0.39	fail
GEL-2458841-11	FFPE (PCR)	Prostate	Qiagen_90	22	365.9	93.9	2.39	3.45	21.5	0.46	fail
GEL-2253070-11	FFPE (PCR)	Prostate	Qiagen_90	22	332.9	83.5	-10.21	10.39	17.9	0.37	pass
GEL-2844968-11	FFPE (PCR)	Prostate	Qiagen_90	15	390	93.6	2.07	5.56	27.7	0.23	fail
GEL-2600238-11	FFPE (PCR)	Prostate	Qiagen_90	26	360.2	93.9	-1.09	5	22.5	0.35	fail
GEL-2095272-11	FFPE (PCR)	Prostate	Qiagen_90	20	373.6	94.7	3.46	2.03	23.9	0.31	fail
GEL-2181412-11	FFPE (PCR)	Prostate	Qiagen_80	62	359.9	91.7	-1.92	5.88	18.9	0.69	pass
GEL-2724004-11	FFPE (PCR)	Prostate	Qiagen_80	82	382.2	87.6	-5.45	6.38	23.2	0.66	pass
GEL-2318031-11	FFPE (PCR)	Prostate	Qiagen_90	50	343.3	93.1	0.31	4.49	19.3	0.22	pass
GEL-2853827-11	FFPE (PCR)	Prostate	Qiagen_80	52	410.6	91.6	-10.28	8.78	36.9	0.75	pass
GEL-2633824-11	FFPE (PCR)	Prostate	Qiagen_80	46	456.7	86.4	-6.17	8.32	16.6	0.91	pass
GEL-2068233-11	FFPE (PCR)	Prostate	Qiagen_90	24	348.2	92.8	1.53	4.33	19.3	0.23	pass
GEL-2899124-11	FFPE (PCR)	Prostate	Qiagen_80	32	372.9	92.8	-5.02	7.13	24.1	0.63	pass
GEL-2514197-11	FFPE (PCR)	Prostate	Qiagen_80	58	446.2	83.4	-6.32	8.24	17.2	0.94	pass
GEL-2090364-11	FFPE (PCR)	Prostate	Qiagen_80	61	388.1	88.1	-3.65	6.59	21.6	0.63	pass
GEL-2532657-11	FFPE (PCR)	Prostate	Qiagen_80	29	371	93	-5.2	7.32	31.3	0.51	pass
GEL-2564198-11	FFPE (PCR)	Prostate	Qiagen_80	54	369.3	84.7	-10.7	9.24	22.2	0.76	pass
GEL-2496945-11	FFPE (PCR)	Prostate	Qiagen_80	60	390.8	91.9	-5.06	6.65	22.5	0.56	pass
GEL-2045206-11	FFPE (PCR)	Prostate	Qiagen_90	8	471.8	93.1	-1.72	5.95	18.1	0.31	pass
GEL-2819348-11	FFPE (PCR)	Prostate	Qiagen_90	8	512.2	93.7	-1.5	5.75	18.4	0.22	pass
GEL-2510908-11	FFPE (PCR)	Prostate	Qiagen_80	28	392.2	86.2	-9.96	8.11	28.2	0.53	pass
GEL-2918050-11	FFPE (PCR)	Prostate	Qiagen_90	42	346.2	86.5	-5.14	5.33	32.3	0.29	fail
GEL-2749562-11	FFPE (PCR)	Prostate	Qiagen_90	28	357.3	85	-3.6	5.15	26.3	0.25	fail
GEL-2823488-11	FFPE (PCR)	Uterus	Covaris	76	420.8	96.4	-8.8	10.88	40	0.47	pass
GEL-2944423-11	FFPE (PCR)	Uterus	Covaris	91	413.1	95.6	-0.57	6.09	20.1	0.44	pass
GEL-2736684-11	FFPE (PCR)	Uterus	Qiagen_90	26	428.7	95.5	-7.11	7.61	26	0.72	fail
GEL-2761200-11	FFPE (PCR)	Uterus	Qiagen_90	32	460.1	96.3	-1.49	6.4	24	0.43	fail
GEL-2207950-11	FFPE (PCR)	Uterus	Qiagen_90	23	393.8	95.8	-1.24	4.93	20.6	0.55	fail
GEL-2085284-11	FFPE (PCR)	Uterus	Qiagen_90	25	412.7	96.2	3.43	1.97	18.8	0.32	fail
GEL-2423836-11	FFPE (PCR)	Uterus	Qiagen_90	41	383.5	95.9	0.82	4.37	20.3	0.44	pass
GEL-2400733-11	FFPE (PCR)	Uterus	Qiagen_90	82	437.5	95.9	-3.19	7.14	24.5	0.54	pass
GEL-2372782-11	FFPE (PCR)	Uterus	Qiagen_90	15	447.6	96.4	-1.51	5.16	21.5	0.5	fail
GEL-2552104-11	FFPE (PCR)	Uterus	Qiagen_90	23	438.4	91	0.84	1.18	22.1	0.32	fail
GEL-2308192-11	FFPE (PCR)	Uterus	Qiagen_90	51	417.7	94.5	3.48	0.89	32	0.73	pass
GEL-2320214-11	FFPE (PCR)	Uterus	Qiagen_90	24	411.2	96	-0.58	5.04	19.6	0.47	fail
GEL-2802902-11	FFPE (PCR)	Uterus	Qiagen_90	41	397.5	96.5	0.31	4.72	22.4	0.3	fail
GEL-2019529-11	FFPE (PCR)	Uterus	Qiagen_80	66	516.3	65.8	-22.9	16.79	31.9	2.14	pass
GEL-2968979-11	FFPE (PCR)	Uterus	Qiagen_90	21	384.6	95.3	2.52	3.54	19	0.35	fail
GEL-2312368-11	FFPE (PCR)	Uterus	Qiagen_90	28	354	94.4	-0.87	4.51	26	0.27	fail
GEL-2333793-11	FFPE (PCR)	Uterus	Qiagen_90	30	321.8	92.3	-12.76	10.91	30.4	0.26	pass
GEL-2414048-11	FFPE (PCR)	Uterus	Qiagen_80	59	321.3	90.9	-12.69	10.68	33	0.4	pass
GEL-2043848-11	FFPE (PCR)	Uterus	Qiagen_90	29	324.1	93.2	-19.8	13.97	44.9	0.54	pass
GEL-2739830-11	FFPE (PCR)	Uterus	Covaris	99	360.5	93.6	-28.97	16.42	64.1	0.52	pass
GEL-2368625-11	FFPE (PCR)	Uterus	Qiagen_90	24	406.5	94.1	-6.18	8.03	28.7	0.24	pass
GEL-2533029-11	FFPE (PCR)	Uterus	Qiagen_90	25	384.9	94.2	-0.59	5.57	19.9	0.22	pass
GEL-2944054-11	FFPE (PCR)	Uterus	Covaris	54	342.4	93.6	-26.07	16.18	64	0.64	pass
GEL-2564293-11	FFPE (PCR)	Uterus	Qiagen_80	23	369.9	91.2	-7.61	8.36	26.2	0.36	fail
GEL-2433470-11	FFPE (PCR)	Uterus	Covaris	86	432.1	93.2	-29.67	16.98	73.5	0.8	pass
GEL-2167269-11	FFPE (PCR)	Uterus	Qiagen_80	58	399.8	94.6	-11.98	11.24	38.6	0.49	pass
GEL-2148156-11	FFPE (PCR)	Uterus	Qiagen_80	25	400.3	95.5	-2.02	6.72	27.4	0.21	pass
GEL-2199420-11	FFPE (PCR)	Uterus	Qiagen_90	60	326.2	94.1	-6.25	8.14	25.4	0.42	pass
GEL-2444505-11	FFPE (PCR)	Uterus	Qiagen_90	59	333	95	-8.58	10.97	30	0.32	pass
GEL-2342595-11	FFPE (PCR)	Uterus	Qiagen_80	11	417.5	95.1	-6.61	8.32	30.7	0.28	pass
GEL-2263199-11	FFPE (PCR)	Uterus	Qiagen_90	30	347.4	95	-2.8	7.26	21.8	0.23	pass
GEL-2101480-11	FFPE (PCR)	Uterus	Qiagen_90	23	306	92	-17.43	14.13	39.8	0.57	fail
GEL-2490368-11	FFPE (PCR)	Uterus	Qiagen_80	62	368.9	95	0.35	5.24	23.9	0.24	pass
GEL-2042803-11	FFPE (PCR)	Uterus	Qiagen_90	56	322.3	94.2	-10.88	12.42	33.1	0.44	pass
GEL-2289478-11	FFPE (PCR)	Uterus	Qiagen_90	52	368.1	93.9	-2.7	6.12	21.7	0.27	pass
GEL-2249417-11	FFPE (PCR)	Uterus	Qiagen_80	72	409.8	94	0.33	4.05	16.2	0.19	pass
GEL-2428301-11	FFPE (PCR)	Uterus	Qiagen_90	25	483	92.9	-2.3	5.96	26.1	0.9	fail
GEL-2414615-11	FFPE (PCR)	Uterus	Qiagen_90	71	429.7	83.8	-20.16	14.07	30.1	1.38	pass
GEL-2168999-11	FFPE (PCR)	Uterus	Qiagen_90	16	336.1	94.1	-9.39	8.36	43.1	0.68	fail
GEL-2283119-11	FFPE (PCR)	Uterus	Qiagen_90	21	408.3	88.9	-1.18	3.74	36	0.61	fail
GEL-2925470-11	FFPE (PCR)	Uterus	Qiagen_80	23	342.8	92.4	-17.63	10.84	48.6	0.67	pass
GEL-2879194-11	FFPE (PCR)	Uterus	Qiagen_90	24	403	95.4	2.99	2.38	22.9	0.5	fail
GEL-2577709-11	FFPE (PCR)	Uterus	Qiagen_90	61	323	90.2	-6.61	9.23	20.6	0.51	pass
GEL-2736763-11	FFPE (PCR)	Uterus	Qiagen_90	77	312.9	89.6	-11.42	10.05	23.7	0.74	pass
GEL-2894684-11	FFPE (PCR)	Uterus	Qiagen_90	27	345.7	89.7	-8.44	8.94	22.1	0.37	pass
GEL-2212734-11	FFPE (PCR)	Uterus	Qiagen_90	13	387.7	92.5	-1.44	5.82	19.2	0.81	pass
GEL-2232916-11	FFPE (PCR)	Uterus	Qiagen_90	28	377.3	93.5	-5.28	6.95	23.4	0.27	pass
GEL-2734742-11	FFPE (PCR)	Uterus	Qiagen_80	64	502	92.9	-1.03	4.78	15.6	0.77	pass
GEL-2659159-11	FFPE (PCR)	Uterus	Qiagen_90	21	347.2	91.6	-6.27	10.61	24.4	0.43	pass
GEL-2872864-11	FFPE (PCR)	Uterus	Qiagen_90	31	313.9	91.6	-8.37	9.29	27.7	0.73	fail
GEL-2576760-11	FFPE (PCR)	Uterus	Qiagen_90	12	388.5	93.2	-8.24	8.92	27.9	0.43	pass
GEL-2568314-11	FFPE (PCR)	Uterus	Qiagen_90	28	356.4	92.5	-14.73	11.73	40.8	0.44	pass
GEL-2088710-11	FFPE (PCR)	Uterus	Qiagen_90	77	319.1	92.1	-8.96	9.18	22.5	0.35	pass
GEL-2517737-11	FFPE (PCR)	Uterus	Qiagen_90	14	354	92.8	-15.66	13.02	43.2	0.64	pass
GEL-2082357-11	FFPE (PCR)	Uterus	Qiagen_80	46	378.8	91.5	-8.04	8.54	25.4	0.51	pass
GEL-2897011-11	FFPE (PCR)	Uterus	Qiagen_80	84	371.7	91.9	-6.27	7.8	23.5	0.61	pass
GEL-2258571-11	FFPE (PCR)	Uterus	Qiagen_80	30	322.9	92.1	-1.67	6.18	16.5	0.19	pass
GEL-2117867-11	FFPE (PCR)	Uterus	Qiagen_80	63	380.4	93.2	-4.35	7.08	26.1	0.23	pass
GEL-2128337-11	FFPE (PCR)	Uterus	Qiagen_90	23	326.1	92.5	-8.31	8.73	22.4	0.39	fail
GEL-2988552-11	FFPE (PCR)	Uterus	Qiagen_90	15	349.4	90.2	-5.65	7.01	22.4	0.33	fail
GEL-2459242-11	FFPE (PCR)	Uterus	Qiagen_90	33	383.9	95.3	-9.93	9.76	41.8	0.3	fail
GEL-2090260-11	FFPE (PCR)	Uterus	Qiagen_80	37	349.2	93.3	-2.43	6.95	17.5	0.23	pass
GEL-2139848-11	FFPE (PCR)	Uterus	Qiagen_90	49	329.3	80.7	-16.37	14.76	30.7	0.49	pass
GEL-2390088-11	FFPE (PCR)	Uterus	Qiagen_90	50	379.1	92	-7.34	11.5	44.5	0.33	pass
GEL-2439623-11	FFPE (PCR)	Uterus	Qiagen_90	8	506.1	93.5	-1.71	5.86	18	0.28	pass
GEL-2805297-11	FFPE (PCR)	Uterus	Qiagen_90	14	511.7	93.8	-1.91	6	18.5	0.2	pass
GEL-2622017-11	FFPE (PCR)	Uterus	Qiagen_90	13	505.4	93.8	-2.2	6.26	19.1	0.3	pass
GEL-2341806-11	FFPE (PCR)	Uterus	Qiagen_90	15	527.8	93.4	-2.62	6.3	18.5	0.29	pass
