# Supplementary material for: Large-scale analysis of whole genome sequencing data from formalin-fixed paraffin-embedded cancer specimens demonstrates preservation of clinical utility
Source: Nat Commun. 2024 Sep 4;15:7731. doi: 10.1038/s41467-024-51577-2 (PMC11374794; doi:10.1038/s41467-024-51577-2)
Supplement: Supplementary file 5 — Supplementary Dataset 2 [file 41467_2024_51577_MOESM5_ESM.xlsx]

## Sheet: SBS_signatures
Single Base Substitution (SBS) signatures associated with FFPE artefact
	SBS57	SBS FFPE
A[C>A]A	0.032381	0.0160908
A[C>A]C	0.0119583	0.00144083
A[C>A]G	0.00339773	0.00262308
A[C>A]T	0.00793833	0.0061307
C[C>A]A	0.00834675	0.0107909
C[C>A]C	0.00712669	0.00335781
C[C>A]G	0.00315839	0.00314152
C[C>A]T	0.00587136	0.0128632
G[C>A]A	0.00823701	0.00446975
G[C>A]C	0.00460749	0.000570562
G[C>A]G	0.00201651	0.00138553
G[C>A]T	0.00442449	0.00198429
T[C>A]A	0.00492789	0.00920802
T[C>A]C	0.00586431	0.00314793
T[C>A]G	0.00173602	0.00200355
T[C>A]T	0.00803744	0.00389202
A[C>G]A	0.0101851	0.015976
A[C>G]C	0.00362371	0.00462694
A[C>G]G	0.00416721	0.00429348
A[C>G]T	0.0026773	0.0111474
C[C>G]A	0.00345512	0.000571801
C[C>G]C	0.0043953	1.4725e-76
C[C>G]G	0.00202832	9.7667e-05
C[C>G]T	0.00312014	4.73324e-05
G[C>G]A	0.00223396	0.00650152
G[C>G]C	0.00297735	0.00382001
G[C>G]G	0.00182263	0.00236041
G[C>G]T	0.00325442	0.00655623
T[C>G]A	0.00412778	0.00680864
T[C>G]C	0.00445192	0.00395263
T[C>G]G	0.00204816	0.00455595
T[C>G]T	0.0148897	0.00523763
A[C>T]A	0.0276049	0.033725
A[C>T]C	0.00776973	0.0133964
A[C>T]G	0.0106655	0.00904762
A[C>T]T	0.0114874	0.0358605
C[C>T]A	0.00996485	0.0165402
C[C>T]C	0.0133403	0.00697127
C[C>T]G	0.0114207	0.00101779
C[C>T]T	0.0215817	0.015919
G[C>T]A	0.00885653	0.019508
G[C>T]C	0.0114825	0.00524978
G[C>T]G	0.0107418	0.000218304
G[C>T]T	0.0126599	0.0174347
T[C>T]A	0.00473166	0.0036539
T[C>T]C	0.00968021	0.00411583
T[C>T]G	0.00583936	0.0107159
T[C>T]T	0.0336633	0.0232695
A[T>A]A	0.0256955	0.00546405
A[T>A]C	0.0049817	0.00955956
A[T>A]G	0.00628339	0.00458672
A[T>A]T	0.0199098	0.0102486
C[T>A]A	0.00201889	0.00875823
C[T>A]C	0.013895	0.00498075
C[T>A]G	0.00321471	0.00508877
C[T>A]T	0.00500568	0.0133436
G[T>A]A	0.00135111	0.00799293
G[T>A]C	0.00138544	0.0113802
G[T>A]G	0.00532217	0.00455795
G[T>A]T	0.00351488	0.00707495
T[T>A]A	0.0299891	0.00752817
T[T>A]C	0.00322047	0.00232804
T[T>A]G	0.00340268	0.00446164
T[T>A]T	0.0796389	0.00734052
A[T>C]A	0.0258139	0.0407911
A[T>C]C	0.00393308	0.0383324
A[T>C]G	0.00793275	0.0230619
A[T>C]T	0.0114353	0.0230598
C[T>C]A	0.00344643	0.033216
C[T>C]C	0.00577655	0.0174116
C[T>C]G	0.00613953	0.0131827
C[T>C]T	0.0211317	0.0401886
G[T>C]A	0.0023466	0.0162255
G[T>C]C	0.0019947	0.0191356
G[T>C]G	0.0105255	0.0169591
G[T>C]T	0.00388755	0.0221817
T[T>C]A	0.0034884	0.0268072
T[T>C]C	0.0183021	0.0230449
T[T>C]G	0.00459055	0.0181681
T[T>C]T	0.14071	0.034506
A[T>G]A	0.00322362	0.00958784
A[T>G]C	0.00120388	0.00406868
A[T>G]G	0.00242689	0.00615718
A[T>G]T	0.003882	0.00735714
C[T>G]A	0.00113249	0.000187929
C[T>G]C	0.00269593	0.000231051
C[T>G]G	0.00211255	0.000146223
C[T>G]T	0.00210106	0.000696546
G[T>G]A	0.00182844	0.00743039
G[T>G]C	0.00195226	0.0045227
G[T>G]G	0.00492931	0.00405312
G[T>G]T	0.00874556	0.00727544
T[T>G]A	0.00304303	0.00609433
T[T>G]C	0.00218094	0.0117057
T[T>G]G	0.0110416	0.0171134
T[T>G]T	0.0662379	0.0161077

## Sheet: Indel_signature
Indel signature associated with FFPE artefact
	ID FFPE
1:Del:C:0	2.14e-64
1:Del:C:1	0.0241506
1:Del:C:2	0.00409331
1:Del:C:3	6.85e-05
1:Del:C:4	5.53e-167
1:Del:C:5	0.0291446
1:Del:T:0	1.69e-227
1:Del:T:1	0.0205935
1:Del:T:2	0.0225671
1:Del:T:3	0.000391755
1:Del:T:4	9.78e-117
1:Del:T:5	0.318572
1:Ins:C:0	1.2e-87
1:Ins:C:1	0.0060885
1:Ins:C:2	6.03e-12
1:Ins:C:3	7.89e-16
1:Ins:C:4	5.36e-71
1:Ins:C:5	0.000104153
1:Ins:T:0	0.00932041
1:Ins:T:1	0.0185276
1:Ins:T:2	0.0155104
1:Ins:T:3	0.00907257
1:Ins:T:4	0.00522613
1:Ins:T:5	0.0945318
2:Del:R:0	0.0129835
2:Del:R:1	0.00811932
2:Del:R:2	0.00346456
2:Del:R:3	0.0014869
2:Del:R:4	0.000873237
2:Del:R:5	0.163884
3:Del:R:0	0.000755725
3:Del:R:1	0
3:Del:R:2	1.86e-99
3:Del:R:3	0.000135153
3:Del:R:4	3.21e-27
3:Del:R:5	0
4:Del:R:0	1.84e-05
4:Del:R:1	0.0010118
4:Del:R:2	0.000387114
4:Del:R:3	0.000135309
4:Del:R:4	0
4:Del:R:5	0.000635967
5:Del:R:0	0.00407859
5:Del:R:1	0.0029292
5:Del:R:2	0.00245916
5:Del:R:3	0.0035201
5:Del:R:4	0.000198123
5:Del:R:5	0.00199747
2:Ins:R:0	0.0240542
2:Ins:R:1	0.00957242
2:Ins:R:2	0.00369186
2:Ins:R:3	0.00307934
2:Ins:R:4	0.00166976
2:Ins:R:5	0.0053506
3:Ins:R:0	0.00615505
3:Ins:R:1	4.07e-125
3:Ins:R:2	9.79e-05
3:Ins:R:3	0.000289896
3:Ins:R:4	0.00042456
3:Ins:R:5	0
4:Ins:R:0	0.00663703
4:Ins:R:1	0
4:Ins:R:2	0.000622265
4:Ins:R:3	0.00075189
4:Ins:R:4	0.000189323
4:Ins:R:5	0.000724189
5:Ins:R:0	0.095657
5:Ins:R:1	0.018334
5:Ins:R:2	0.00118158
5:Ins:R:3	0.00069267
5:Ins:R:4	0.00103334
5:Ins:R:5	0.023342
2:Del:M:1	1.98e-86
3:Del:M:1	0.000210299
3:Del:M:2	8.65e-167
4:Del:M:1	0.000588479
4:Del:M:2	0.000804656
4:Del:M:3	0.000378379
5:Del:M:1	0.0032148
5:Del:M:2	1.87e-36
5:Del:M:3	0.000841237
5:Del:M:4	0.00140623
5:Del:M:5	0.00196869
