# Supplementary material for: Large-scale analysis of whole genome sequencing data from formalin-fixed paraffin-embedded cancer specimens demonstrates preservation of clinical utility
Source: Nat Commun. 2024 Sep 4;15:7731. doi: 10.1038/s41467-024-51577-2 (PMC11374794; doi:10.1038/s41467-024-51577-2)
Supplement: Supplementary file 6 — Supplementary Dataset 3 [file 41467_2024_51577_MOESM6_ESM.xlsx]

## Sheet: Breast_SBS
Breast SBS signature exposures (Genomics England Cohort)
Sample ID	GEL-Breast_common_SBS13	GEL-Breast_common_SBS5	GEL-Breast_common_SBS8	GEL-Breast_common_SBS2	GEL-Breast_common_SBS3	GEL-Breast_common_SBS18	GEL-Breast_common_SBS1	GEL-Breast_common_SBS127	GEL-Breast_common_SBS17	GEL_SBS57	GEL_SBSFFPE	SBS7a	SBS114	SBS123	SBS11	SBS95	SBS103	unassigned
GEL-2346922-11	14065	0	0	10388	0	0	0	0	0	0	0	0	0	0	0	0	0	3616.98
GEL-2320112-11	0	537.532	154.605	153.93	152.381	0	460.64	194.599	0	307.229	0	0	0	0	0	0	0	178.085
GEL-2825081-11	1904.91	486.361	534.824	2242.41	0	0	860.438	0	0	0	0	0	0	0	0	0	0	790.051
GEL-2336491-11	0	627.732	295.339	449.237	0	0	511.843	284.986	0	377.373	0	0	0	0	0	0	0	228.489
GEL-2923587-11	167.173	494.711	178.802	535.425	0	0	345.132	455.822	0	253.458	0	0	0	0	0	0	0	226.477
GEL-2120540-11	1190.35	301.495	0	1618.82	0	0	520.102	243.936	0	472.784	0	0	0	0	0	0	0	355.51
GEL-2772767-11	4301.58	3467.94	0	3966.12	0	0	4091.52	0	0	0	28117.1	0	0	0	0	0	0	6018.75
GEL-2106622-11	0	340.966	0	454.516	0	212.983	542.355	253.731	0	456.065	0	0	0	0	0	0	0	328.385
GEL-2663623-11	0	861.642	368.41	161.632	209.371	160.873	576.239	224.662	0	298.889	0	0	0	0	0	0	0	190.282
GEL-2493144-11	0	1157.39	0	0	0	0	2370.9	0	0	1215.58	12341.1	0	0	0	0	0	0	2275.08
GEL-2899720-11	0	388.73	386.424	0	209.869	150.15	661.381	305.265	0	260.782	0	0	0	0	0	0	0	234.4
GEL-2210829-11	0	288.742	117.279	0	141.632	181.764	397.141	0	0	275.48	131.814	0	0	0	0	0	0	77.1481
GEL-2244927-11	0	387.381	196.925	0	0	0	367.205	129.523	0	326.044	0	0	0	0	0	0	0	143.921
GEL-2395617-11	0	793.194	0	177.659	189.413	289.727	612.848	243.879	0	327.725	0	0	0	0	0	0	0	226.554
GEL-2620622-11	1037.9	1110.62	3070.23	0	3923.57	0	0	762.106	0	0	0	0	0	0	0	0	0	1927.57
GEL-2650994-11	0	886.247	205.937	0	0	0	435.167	280.077	0	504.016	0	0	0	0	0	0	0	310.556
GEL-2062570-11	0	656.363	884.826	0	939.689	0	519.641	0	0	0	0	0	0	0	0	0	0	765.48
GEL-2160697-11	19518.6	0	0	18255.5	0	0	0	0	0	0	0	0	0	0	0	0	0	2716.86
GEL-2619174-11	0	416.629	319.512	0	291.598	777.5	738.489	0	0	339.927	555.934	0	0	0	0	0	0	410.41
GEL-2940010-11	0	0	0	0	806.385	0	2850.44	0	0	0	7439.53	0	0	2458.57	0	0	0	686.079
GEL-2100093-11	0	504.753	207.313	0	209.064	0	353.044	205.443	0	250.196	0	0	0	0	0	0	0	190.186
GEL-2075404-11	0	1341.9	2327.68	0	1438.16	936.811	715.349	768.54	0	0	0	0	0	0	0	0	0	1035.56
GEL-2481421-11	0	462.127	237.308	188.095	210.436	378.88	488.829	212.424	0	351.544	0	0	0	0	0	0	0	74.3574
GEL-2372432-11	0	773.498	217.932	169.628	0	246.524	717.784	242.934	0	250.302	0	0	0	0	0	0	0	211.397
GEL-2011311-11	270.714	939.45	535.721	0	0	483.387	972.386	367.647	0	522.898	0	0	0	0	0	0	0	410.797
GEL-2290551-11	567.313	828.564	569.869	353.515	1056.35	1301.05	1310.58	659.946	0	0	0	0	0	0	0	0	0	364.811
GEL-2912640-11	0	492.998	116.034	0	0	0	223.704	312.339	0	336.647	0	0	0	0	0	0	0	223.279
GEL-2662330-11	0	769.783	202.543	0	246.7	0	431.346	337.91	0	249.343	0	0	0	0	0	0	0	238.376
GEL-2888136-11	0	577.013	0	0	189.479	104.381	377.682	276.525	0	230.361	0	0	0	0	0	0	0	102.56
GEL-2831380-11	25723.3	0	0	17038	0	0	0	0	0	0	0	0	0	0	0	0	0	4464.74
GEL-2575105-11	0	798.017	1634.58	0	1087.38	542.07	969.167	1403.63	0	0	0	0	0	0	0	0	0	1104.16
GEL-2704039-11	0	422.591	163.426	0	0	319.484	830.68	152.798	0	452.335	0	0	0	0	0	0	0	233.685
GEL-2423922-11	0	473.928	98.437	120.307	99.2323	196.129	363.882	115.41	0	358.658	0	0	0	0	0	0	0	89.0168
GEL-2381377-11	0	944.854	242.839	0	226.906	301.263	470.612	216.118	0	407.89	0	0	0	0	0	0	0	266.517
GEL-2907641-11	0	511.965	196.063	0	0	0	375.584	114.398	0	341.536	159.423	0	0	0	0	0	0	173.031
GEL-2825577-11	2744.38	820.811	0	3677.37	0	0	783.515	0	0	0	0	0	0	0	0	0	0	1581.92
GEL-2455551-11	448.123	587.99	498.613	971.362	0	266.073	708.473	369.346	0	265.958	0	0	0	0	0	0	0	78.0629
GEL-2156694-11	0	409.736	200.942	193.179	0	208.932	757.064	260.082	0	406.277	0	0	0	0	0	0	0	183.786
GEL-2536385-11	7750.87	0	0	8609.47	0	0	0	0	0	0	0	0	0	0	0	0	0	2202.67
GEL-2015189-11	0	466.26	223.787	0	0	141.145	370.485	251.683	0	497.74	0	0	0	0	0	0	0	113.9
GEL-2787709-11	0	982.301	587.845	0	278.762	515.436	622.583	553.334	0	1113.45	0	0	0	0	0	0	0	485.285
GEL-2129441-11	303.388	334.666	0	353.975	207.181	0	880.134	506.355	0	283.66	0	0	0	0	0	0	0	303.64
GEL-2948666-11	2183.18	0	0	1188.87	0	0	0	0	0	861.1	0	0	0	0	0	0	0	605.854
GEL-2374807-11	0	1017.09	394.541	0	293.392	0	699.59	291.911	0	223.173	0	0	0	0	0	0	0	430.302
GEL-2468465-11	0	512.034	170.027	0	130.64	344.355	397.141	0	0	312.159	0	0	0	0	0	0	0	313.644
GEL-2893843-11	0	759.27	275.553	185.853	0	138.742	417.77	367.299	0	506.961	0	0	0	0	0	0	0	32.5529
GEL-2861017-11	0	805.511	264.572	189.734	0	196.984	398.424	154.964	0	303.934	0	0	0	0	0	0	0	233.876
GEL-2842341-11	0	739.505	169.341	0	163.855	0	543.709	243.786	0	199.485	0	0	0	0	0	0	0	189.318
GEL-2939629-11	0	587.067	366.887	232.887	0	245.637	1283.03	914.823	0	0	0	0	0	0	0	0	0	634.664
GEL-2429368-11	0	407.956	1360.11	0	958.806	266.916	708.223	467.46	0	396.091	0	0	0	0	0	0	0	486.436
GEL-2931455-11	0	753.369	0	5669.46	540.728	0	849.705	0	0	0	0	0	0	0	0	0	0	982.739
GEL-2908891-11	583.412	2189.15	1592.07	609.947	1286.42	886.217	880.25	940.331	0	0	0	0	0	0	0	0	0	590.202
GEL-2094526-11	0	484.623	208.124	0	0	0	398.373	320.155	0	272.072	0	0	0	0	0	0	0	114.653
GEL-2138237-11	2020.06	804.468	2157.56	0	1594.01	1149.14	750.994	2508.73	0	0	0	0	0	0	0	0	0	1111.04
GEL-2311435-11	0	684.276	476.288	213.709	224.926	0	660.461	311.809	0	347.385	0	0	0	0	0	0	0	140.144
GEL-2884360-11	0	365.879	84.5865	0	257.036	0	331.739	0	0	355.794	95.4396	0	0	0	0	0	0	158.526
GEL-2173131-11	0	639.703	0	0	167.822	0	293.423	246.63	0	300.773	0	0	200.224	0	0	0	0	199.424
GEL-2515324-11	0	795.5	224.264	0	0	171.833	469.094	355.003	0	334.792	0	0	0	0	0	0	0	242.514
GEL-2654988-11	0	3692.3	0	0	0	0	3728.49	0	0	0	26614.8	0	0	0	0	0	0	5575.37
GEL-2882651-11	0	800.932	158.932	0	0	127.236	388.497	146.982	0	566.906	0	0	0	0	0	0	0	235.515
GEL-2217279-11	0	4939.47	0	0	0	0	6326.62	4182.79	0	0	56926	0	0	0	0	0	0	7443.16
GEL-2324107-11	163.783	696.105	288.359	212.456	0	0	464.958	471.072	0	270.886	0	0	0	0	0	0	0	149.382
GEL-2189282-11	0	348.067	141.326	114.651	133.127	152.534	766.414	0	0	330.888	0	0	0	0	0	0	0	138.994
GEL-2856804-11	1430.41	1295.35	3368.45	1205.5	1129.44	732.133	0	603.424	0	0	0	0	0	0	0	0	0	868.291
GEL-2226389-11	1034.97	586.041	0	4867.75	0	0	422.026	0	0	0	0	0	0	0	0	0	0	891.213
GEL-2503642-11	0	604.819	283.979	233.777	171.854	152.023	585.665	328.536	0	425.651	0	0	0	0	0	0	0	113.696
GEL-2420044-11	0	719.213	0	0	272.097	173.801	527.503	267.578	0	386.102	0	0	0	0	0	0	0	261.706
GEL-2967918-11	0	963.962	431.681	257.445	0	1077	956.17	0	0	346.365	0	0	0	0	0	0	0	537.38
GEL-2746773-11	0	1280.19	639.105	0	1371.37	0	1069.25	457.394	0	0	2294.69	0	0	0	0	0	0	1213
GEL-2818347-11	0	692.689	295.584	132.747	146.177	214.288	359.513	206.438	0	418.535	0	0	0	0	0	0	0	124.03
GEL-2996755-11	0	838.577	330.588	1125.64	0	472.76	879.422	303.343	0	229.231	0	0	0	0	0	0	0	275.436
GEL-2778820-11	0	804.561	245.769	397.413	547.364	0	854.032	414.481	0	340.472	0	0	0	0	0	0	0	173.907
GEL-2536486-11	893.662	1131.34	2972.41	0	3675.71	911.848	0	0	0	0	0	0	0	0	0	0	0	1365.03
GEL-2575629-11	324.051	520.697	256.224	1398.92	0	0	475.979	252.016	0	442.353	0	0	0	0	0	0	0	390.757
GEL-2485211-11	0	384.392	219.596	0	0	0	370.951	107.77	0	278.066	0	0	0	0	0	0	0	236.225
GEL-2879191-11	0	334.363	282.534	220.11	0	0	890.954	264.393	0	1090.08	0	0	0	0	0	0	0	185.562
GEL-2321487-11	0	560.97	303.164	0	0	210.342	355.091	151.822	0	444.098	0	0	0	0	0	0	0	185.513
GEL-2537766-11	0	1083.93	602.992	0	0	614.146	927.895	409.505	0	0	0	0	0	0	0	0	0	738.537
GEL-2753108-11	0	67.3636	0	84.7531	118.271	0	158.896	92.6281	0	403.981	0	0	0	0	0	0	0	81.1078
GEL-2242878-11	0	0	316.208	0	350.981	282.355	975.497	0	0	341.508	0	0	0	0	0	0	432.183	292.269
GEL-2025571-11	0	649.145	0	209.391	392.173	0	1094.96	603.928	0	275.396	0	0	0	0	0	0	0	623.011
GEL-2616477-11	0	425.738	207.868	154.847	270.807	299.689	557.785	317.548	0	377.842	0	0	0	0	0	0	0	144.875
GEL-2328733-11	568.069	1575.01	3359.89	0	2796.03	777.603	0	568.73	0	0	0	0	0	0	0	0	0	1442.66
GEL-2955744-11	0	539.574	1920.67	0	1937.02	323.34	331.534	629.407	0	0	0	0	0	0	0	0	0	761.454
GEL-2531222-11	0	917.214	463.299	533.29	358.755	996.308	1746.57	1050.59	0	461.752	0	0	0	0	0	0	0	396.222
GEL-2112632-11	0	0	0	0	0	0	933.301	0	0	2342.33	1891.95	0	0	0	0	0	0	926.42
GEL-2107011-11	0	3773.03	4329.33	0	0	0	4202.26	0	0	0	33098	0	0	0	0	0	0	5612.34
GEL-2876796-11	3459.62	2457.48	0	2241.8	0	0	2920.65	0	0	0	21503.5	0	0	0	0	0	0	3478.91
GEL-2704338-11	442.315	601.934	0	825.466	178.976	0	545.112	0	0	432.889	0	0	0	0	0	0	0	388.308
GEL-2655595-11	9117.6	0	0	5621.97	0	0	0	0	0	0	0	0	0	0	0	0	0	3031.43
GEL-2042173-11	667.103	738.026	2252.27	0	1917.38	0	530.445	820.164	0	480.718	0	0	0	0	0	0	0	530.895
GEL-2325162-11	0	844.177	391.144	246.967	0	255.798	698.235	259.242	0	202.207	248.214	0	0	0	0	0	0	150.015
GEL-2828896-11	5460.94	0	0	4518.92	0	0	1282.99	935.773	0	0	0	0	0	0	0	0	0	2780.38
GEL-2743274-11	162.615	446.383	188.413	363.707	0	0	309.375	336.602	0	343.873	157.432	0	0	0	0	0	0	207.599
GEL-2266920-11	0	1050.57	607.423	0	0	384.913	856.775	716.231	0	511.57	0	0	0	0	0	0	0	673.519
GEL-2123202-11	0	367.201	103.73	0	0	0	408.312	90.6171	0	542.866	0	0	0	0	0	0	0	168.275
GEL-2295114-11	0	359.278	0	724.383	0	904.681	761.293	682.626	0	444.677	0	0	0	0	0	0	0	491.061
GEL-2769081-11	1183.16	1023.63	3049.79	0	3671.31	1519.3	0	3012.01	0	0	0	0	0	0	0	0	0	1218.79
GEL-2940266-11	0	987.435	934.627	0	784.799	1004.42	950.284	0	0	0	0	0	0	0	0	0	0	464.433
GEL-2349987-11	1672.97	535.085	804.633	1811.57	0	1338.19	827.319	1888.19	0	0	0	0	0	0	0	0	0	748.042
GEL-2509195-11	0	436.364	209.509	578.253	0	0	470.042	169.827	0	337.67	0	0	0	0	0	0	0	175.334
GEL-2574576-11	0	428.927	392.181	0	645.101	326.266	283.177	0	0	0	0	0	0	0	0	2205.19	0	656.157
GEL-2884854-11	0	590.106	167.278	143.351	129.626	0	347.511	202.422	0	348.987	0	0	0	0	0	0	0	89.7202
GEL-2618411-11	0	468.743	146.507	0	0	154.879	290.54	173.601	0	229.916	0	0	0	0	0	0	0	142.814
GEL-2969947-11	245.543	348.916	244.042	201.267	0	226.102	671.198	170.869	0	261.169	0	0	0	0	0	0	0	117.895
GEL-2617828-11	0	661.094	236.921	571.613	459.101	310.436	792.186	0	0	314.439	0	0	0	0	0	0	0	396.209
GEL-2017906-11	765.645	714.975	311.186	1519.32	441.023	337.645	1462.35	0	0	0	0	0	0	0	0	0	0	378.855
GEL-2635919-11	0	652.607	128.063	0	231.388	127.482	587.745	252.435	0	279.016	0	0	0	0	0	0	0	187.265
GEL-2666584-11	0	548.795	179.634	0	113.553	0	376.007	167.985	0	315.375	0	0	0	0	0	0	0	159.652
GEL-2818182-11	0	686.235	235.409	0	0	256.983	629.572	477.694	0	266.611	0	0	0	0	0	0	0	215.497
GEL-2755469-11	631.757	861.361	419.016	0	1662.51	907.249	682.622	1799.31	0	0	496.024	0	0	0	0	0	0	705.148
GEL-2314174-11	0	421.378	204.16	0	252.366	439.237	759.983	0	0	179.096	211.754	0	0	0	0	0	0	225.024
GEL-2286478-11	0	713.937	260.842	194.49	0	442.456	528.65	396.346	0	308.325	0	0	0	0	0	0	0	308.954
GEL-2604265-11	9940.04	0	0	6258.18	0	0	0	1626.17	0	0	0	0	0	0	0	0	0	3284.61
GEL-2260202-11	1695.86	689.444	0	2511.86	0	411.143	566.099	0	0	0	0	0	0	0	0	0	0	881.601
GEL-2226304-11	0	778.655	330.376	0	0	0	852.859	253.159	0	264.612	0	488.167	0	0	0	0	0	217.173
GEL-2238063-11	0	661.851	216.038	127.636	0	0	568.681	135.994	0	409.408	0	0	0	0	0	0	0	131.392
GEL-2008456-11	0	616.064	214.202	0	0	164.069	343.933	228.915	0	345.092	0	0	0	0	0	0	0	133.724
GEL-2459823-11	30313.4	0	0	12150.9	0	0	0	0	0	0	0	0	0	0	0	0	0	3005.73
GEL-2902442-11	0	1337.2	1193.95	0	1393.2	0	358.898	605.636	0	412.341	0	0	0	0	1044.91	0	0	768.862
GEL-2089911-11	0	714.091	1680.09	0	2009.99	0	453.408	970.549	0	0	0	0	0	0	0	0	0	1095.88
GEL-2194691-11	0	623.053	129.005	0	0	0	298.65	212.819	0	327.109	0	0	0	0	0	0	0	263.364
GEL-2227911-11	0	631.994	171.832	0	127.823	0	396.84	204.722	0	308.999	0	0	0	0	0	0	0	216.79
GEL-2171900-11	0	353.886	90.9612	0	156.84	0	417.971	101.403	0	286.989	0	0	0	0	0	0	0	115.949
GEL-2968088-11	3969.91	649.539	0	3876.43	0	542.53	0	0	0	0	0	0	0	0	0	0	0	1300.59
GEL-2967292-11	0	2237.67	1140.75	575.065	2000.65	0	947.081	752.016	0	0	0	0	0	0	0	0	0	1006.77
GEL-2895336-11	2408.07	2630.29	0	3212.65	0	0	3564.96	0	0	0	26124.4	0	0	0	0	0	0	4250.61
GEL-2524099-11	467.322	661.189	0	639.536	0	0	376.123	0	0	238.331	0	0	0	0	0	0	0	359.5
GEL-2106867-11	334.99	868.318	371.885	495.325	323.022	230.067	857.042	716.114	0	0	0	0	0	0	0	0	0	244.236
GEL-2233472-11	0	823.857	173.761	0	180.647	0	626.99	242.312	0	224.818	0	0	0	0	0	0	0	249.615
GEL-2269796-11	0	573.548	230.55	111.024	0	109.233	327.22	233.993	0	357.026	0	0	0	0	0	0	0	165.405
GEL-2937320-11	0	384.226	149.505	0	0	0	382.896	107.687	0	232.295	0	0	0	0	0	0	0	162.391
GEL-2292798-11	0	1159.34	622.29	326.726	0	931.181	808.647	1280.4	0	0	0	0	0	0	0	0	0	756.417
GEL-2558621-11	430.821	1294.54	1350.18	0	1244.5	352.387	878.177	0	0	0	0	0	0	0	0	0	0	797.399
GEL-2446328-11	0	548.585	469.264	0	0	337.945	360.605	485.083	0	320.548	0	0	0	0	0	0	0	334.97
GEL-2710990-11	0	2225.79	0	0	0	0	3432.1	0	0	0	23973.7	0	0	0	0	0	0	3989.42
GEL-2238711-11	0	3850.32	0	0	0	0	5167.9	0	0	0	40270.3	0	0	0	0	0	0	5781.5
GEL-2158820-11	1568.4	632.131	608.673	1052.38	688.55	829.757	589.857	667.729	0	465.332	0	0	0	0	0	0	0	221.193
GEL-2841823-11	2978.62	641.761	485.003	2319.09	0	0	476.147	0	0	677.798	0	0	0	0	0	0	0	900.586
GEL-2102988-11	0	607.094	0	253.613	282.724	306.392	708.527	333.012	0	1190.09	0	0	0	0	0	0	0	315.545
GEL-2209077-11	0	403.411	116.149	150.619	111.895	0	370.005	149.889	0	446.222	0	0	0	0	0	0	0	31.8099
GEL-2001806-11	0	631.744	421.031	273.163	0	373.155	533.788	360.975	0	474.239	0	0	0	0	0	0	0	167.906
GEL-2493822-11	0	670.775	0	0	0	0	415.293	525.466	0	1328.07	407.99	0	0	0	0	0	0	487.407
GEL-2836771-11	0	1001.44	0	0	0	0	1692.08	0	0	1024.19	7062.89	0	0	0	0	0	0	1683.4
GEL-2990191-11	0	462.895	101.826	0	145.886	0	334.28	174.306	0	246.688	0	0	0	0	0	0	0	109.119
GEL-2892248-11	2148.82	461.059	463.471	1225.7	0	0	714.726	587.156	0	0	0	0	0	0	0	0	0	782.065
GEL-2955264-11	0	795.832	303.258	0	323.758	1123.76	1208.93	591.069	0	0	0	0	0	0	0	0	0	721.387
GEL-2709321-11	2000.08	1108.62	930.688	2000.96	991.364	0	593.638	760.765	0	0	0	0	0	0	0	0	0	719.882
GEL-2598969-11	0	273.857	164.487	87.8946	0	0	416.583	247.711	0	391.65	0	0	0	0	0	0	0	102.817
GEL-2335128-11	1825.9	448.853	0	1953.49	0	0	590.492	400.664	0	0	0	0	0	0	0	0	0	846.594
GEL-2767461-11	18656.7	0	0	13117.7	0	0	0	0	0	0	0	0	0	0	0	0	0	2718.54
GEL-2276479-11	0	642.057	234.699	373.5	0	284.684	647.822	0	0	508.235	0	0	0	0	0	0	0	188.003
GEL-2296405-11	0	891.158	411.808	0	922.978	554.407	743.103	636.665	0	338.784	0	0	0	0	0	0	0	360.097
GEL-2482826-11	218.306	775.992	231.134	284.591	375.354	363.049	481.524	321.131	0	852.021	0	0	0	0	0	0	0	260.898
GEL-2376782-11	0	678.104	496.035	0	0	246.784	1020.49	274.662	0	426.352	0	0	0	0	0	0	0	211.572
GEL-2752151-11	2698.57	842.879	511.928	551.91	2439.23	0	603.334	1257.73	0	0	0	0	0	0	0	0	0	839.418
GEL-2906621-11	191.203	557.138	0	220.719	432.123	137.722	672.199	323.124	0	0	0	0	0	0	0	0	0	207.772
GEL-2728245-11	0	339.96	0	0	160.943	0	273.692	139.617	0	447.321	0	0	0	0	0	0	0	111.468
GEL-2097500-11	827.321	941.138	0	659.898	2357.29	809.652	1698.84	0	1980.84	1092.92	714.103	0	0	0	0	0	0	1081
GEL-2970073-11	2069.56	627.515	0	2110.5	0	0	577.583	0	0	0	0	0	0	0	0	0	0	1175.84
GEL-2985500-11	0	509.441	172.962	477.858	0	239.898	569.347	223.653	0	437.076	0	0	0	0	0	0	0	192.765
GEL-2794544-11	0	402.719	330.99	0	146.319	0	482.264	0	0	878.106	0	0	0	0	0	0	0	159.603
GEL-2467522-11	0	410.775	316.556	0	0	0	427.018	139.556	0	760.377	0	0	0	0	0	0	0	343.718
GEL-2524888-11	0	16599.4	0	0	0	0	18227.6	0	0	0	182567	0	0	0	0	0	0	12848.6
GEL-2906395-11	761.455	723.307	3674.38	0	3226.73	574.622	0	1214.27	0	0	0	0	0	0	0	0	0	1287.23
GEL-2144436-11	0	0	0	0	0	0	0	63.7169	0	769.158	0	0	0	0	0	0	0	6.12541
GEL-2582512-11	0	694.543	247.444	0	208.008	196.787	805.817	0	0	305.93	0	0	0	0	0	0	0	421.471
GEL-2369503-11	310.953	456.159	258.784	520.501	0	0	1138.98	0	0	549.103	0	0	0	0	0	0	0	455.517
GEL-2915218-11	0	1390.8	0	0	1306.49	0	1431.37	0	0	0	4075.57	0	0	0	0	0	0	1022.77

## Sheet: Bladder_SBS
Bladder SBS signature exposures (Genomics England Cohort)
Sample ID	GEL-Bladder_common_SBS13	GEL-Bladder_common_SBS17	GEL-Bladder_common_SBS92+100	GEL-Bladder_common_SBS1	GEL-Bladder_common_SBS2	GEL-Bladder_common_SBS2+13+107	GEL-Bladder_common_SBS92	GEL_SBS57	GEL_SBSFFPE	SBS31	SBS88	SBS109	SBS7a	unassigned
GEL-2284612-11	938.198	415.712	510.245	958.905	0	1217.17	3045.53	0	0	0	0	0	0	746.236
GEL-2066942-11	6611.84	0	4258.33	1335.96	2056.75	3592.42	0	0	0	0	3330.61	0	0	2321.09
GEL-2380934-11	388.024	0	661.123	2187.36	498.919	2103.94	504.186	532.015	0	0	0	0	0	364.435
GEL-2624133-11	0	0	3726.6	2751.44	5485.99	1666.08	0	0	0	0	0	0	1784.23	1885.66
GEL-2368464-11	12979.4	0	0	0	4638.42	2350.83	1327.19	0	0	2133.13	0	0	0	1851.01
GEL-2260882-11	2033.42	0	0	0	1894.21	0	0	0	0	0	0	22718.1	0	3373.27
GEL-2485851-11	63.8039	0	0	0	0	0	0	384.683	37.0607	0	0	0	0	42.4521
GEL-2410596-11	18311.3	0	0	0	75882.8	0	0	0	0	0	0	0	0	11941.9
GEL-2139029-11	4076.26	0	2509.68	2212.74	934.269	3694.22	0	0	0	0	0	0	0	1437.83
GEL-2063509-11	0	2626.65	11128.5	2319.7	0	9528.17	0	3264.13	0	0	0	0	0	2642.83

## Sheet: CNS_SBS
CNS SBS signature exposures (Genomics England Cohort)
Sample ID	GEL-CNS_common_SBS5	GEL-CNS_common_SBS8	GEL-CNS_common_SBS120	GEL-CNS_common_SBS3	GEL-CNS_common_SBS1	GEL_SBS57	GEL_SBSFFPE	SBS23	SBS113	SBS119	SBS121	SBS96	unassigned
GEL-2137323-11	0	2555.72	615.462	0	2123.72	406.025	0	0	0	0	0	0	477.069
GEL-2777905-11	1106.5	2564.76	0	3302.82	982.105	0	0	0	0	0	2001.2	0	916.612
GEL-2796634-11	0	0	41217.7	0	0	7492.54	0	0	0	0	0	32460.9	4639.89
GEL-2985749-11	371.401	1603.47	745.639	0	2842.66	0	0	0	0	0	0	0	531.836
GEL-2971184-11	220.878	0	751.579	317.495	525.022	1302.03	0	0	0	0	0	0	-9.54969e-12
GEL-2156979-11	1237.94	1515.94	596.831	616.29	2691.32	0	0	0	0	0	0	0	338.69
GEL-2936411-11	983.057	514.199	0	388.51	0	480.77	0	1908.55	0	0	0	0	118.915
GEL-2762219-11	1608.13	203.536	686.078	326.768	746.253	398.214	0	0	0	0	0	0	45.0174
GEL-2476561-11	382.55	2810.85	1076.32	838.761	1623.07	440.067	0	0	0	0	0	0	146.376
GEL-2075369-11	1794.67	884.306	499.292	529.672	1605.96	304.401	0	0	0	0	0	0	67.6957
GEL-2915829-11	426.956	604.436	403.296	579.886	1837.43	385.7	0	0	0	0	0	0	112.295
GEL-2503292-11	1275.56	0	7854.49	1837.96	0	0	1563.07	0	5444.89	0	0	0	1115.02
GEL-2244146-11	842.476	1014.04	457.586	770.269	1439.37	0	0	0	0	0	0	0	405.257
GEL-2841945-11	2246.3	1272.96	438.836	1928.91	1981.38	0	0	0	0	0	0	0	233.61
GEL-2865642-11	1117.58	2659.93	0	491.371	2510.96	0	510.194	0	0	0	0	0	458.963
GEL-2868314-11	0	3874.96	1356.7	854.019	3646.8	611.986	0	0	0	0	0	0	450.546
GEL-2063357-11	538.198	240.948	1123.54	491.227	510.611	487.541	0	0	0	969.937	0	0	-3.81988e-10

## Sheet: Colorectal_SBS
Colorectal SBS signature exposures (Genomics England Cohort)
Sample ID	GEL-Colorectal_common_SBS17	GEL-Colorectal_common_SBS18	GEL-Colorectal_common_SBS93+121	GEL-Colorectal_common_SBS1	GEL-Colorectal_common_SBS88	GEL-Colorectal_common_SBS3+8	GEL-Colorectal_common_SBS2	GEL_SBS57	GEL_SBSFFPE	SBS5	SBS6	SBS10a	SBS13	SBS32	SBS44	SBS94	SBS128	SBS11	SBS95	SBS96	SBS123	unassigned
GEL-2653351-11	1906.76	1077.65	2288.56	1269.65	9018.68	1666.78	0	0	0	0	0	0	0	0	0	0	0	0	0	0	0	476.921
GEL-2581534-11	1070.48	1760.72	2941.68	2897.85	1874.78	5100.67	0	0	0	0	0	0	0	0	0	0	0	0	0	0	0	822.824
GEL-2549788-11	1966.84	1513.31	749.005	5704.53	0	1358.86	0	0	0	0	0	0	0	0	0	0	0	0	0	0	0	1379.45
GEL-2953219-11	1321.32	2692.8	6225.16	1515.73	2455.93	6136.48	0	0	0	0	0	0	0	0	0	0	0	0	0	0	0	1435.57
GEL-2584929-11	0	4548.44	2605.31	4242.67	2763.33	2229.49	0	0	0	0	0	0	0	0	0	0	0	0	0	0	0	2882.76
GEL-2439428-11	0	3475.83	793.513	4978.39	1280.83	1549.65	0	0	0	0	0	0	0	0	0	0	0	0	0	0	0	1991.78
GEL-2687935-11	9251.51	0	0	1706.38	8175.44	2746.93	0	0	0	0	0	0	0	0	0	0	0	0	0	0	0	2617.73
GEL-2376444-11	0	2102.11	0	2705.17	7296.05	896.183	0	0	0	0	0	0	0	0	0	0	0	0	0	0	0	384.493
GEL-2565597-11	0	0	4991.13	3050.64	0	4527.78	1527.85	0	6655.16	0	0	0	0	0	0	0	0	0	0	0	3630.59	2559.85
GEL-2974852-11	0	0	0	13384.6	0	0	0	5605.78	0	0	0	0	0	0	42723.4	0	0	0	0	0	0	6416.2
GEL-2209164-11	0	1166.6	890.766	2689.72	470.766	1222.25	0	0	0	0	0	0	0	0	0	0	0	0	0	0	0	842.897
GEL-2588470-11	673.182	732.185	2029.83	2987.14	1315.61	3196.03	0	0	0	0	0	0	0	0	0	0	0	0	0	0	0	780.022
GEL-2798900-11	0	0	0	15132	0	0	0	0	0	0	0	0	0	0	73191.5	0	0	0	0	0	0	10966.6
GEL-2725450-11	0	0	0	60646.8	0	0	0	0	274806	0	0	0	0	0	114111	0	0	0	0	0	0	54434.1
GEL-2986936-11	2694.23	2013.34	0	6250.95	0	1666.58	0	0	959.392	0	0	0	0	0	0	0	0	0	0	0	0	1448.5
GEL-2404139-11	1136.99	1363.32	2526.76	3536.17	914.191	2518.14	0	0	0	0	0	0	0	0	0	0	0	0	0	0	0	515.433
GEL-2306381-11	0	648.957	559.076	1989.49	1985.32	2133.58	0	0	0	0	0	0	0	0	0	1081.49	0	0	0	0	0	631.081
GEL-2354258-11	0	2603.07	0	3353.65	509.847	1452.95	0	0	0	0	0	0	0	0	0	0	0	0	0	0	0	1253.48
GEL-2557001-11	0	809.457	420.019	2865.69	374.722	1515	0	0	0	0	0	0	0	0	0	0	0	0	0	0	0	611.109
GEL-2694933-11	1068.49	1977.47	2261.18	2929.64	1280.19	1439.26	0	772.729	0	0	0	0	0	0	0	0	0	0	0	0	0	464.032
GEL-2061730-11	0	0	0	20663.5	0	0	0	0	0	0	0	0	0	0	75489	0	0	0	0	0	0	4956.42
GEL-2116758-11	0	0	0	12007.2	0	0	0	0	0	0	0	0	0	0	32518.4	0	0	0	0	0	0	3592.39
GEL-2157698-11	0	1112.11	586.861	3501.7	2219.69	856.647	461.457	0	0	0	0	0	0	0	0	0	0	0	0	0	0	294.541
GEL-2411132-11	0	1463.09	972.874	3923.91	980.817	644.09	608.805	0	1198.14	0	0	0	0	0	0	0	0	0	0	0	0	420.275
GEL-2501324-11	0	1579.13	0	3433.75	1690.84	711.77	0	0	0	0	0	0	0	0	0	0	0	0	0	0	0	956.511
GEL-2204385-11	0	1560.53	482.307	3373.23	996.577	1748.46	0	0	0	0	0	0	0	0	0	0	0	0	0	0	0	868.895
GEL-2232061-11	0	1812.26	3316.03	1834.98	0	2960.54	600.399	0	0	0	0	0	0	0	0	0	0	0	0	0	0	1077.8
GEL-2028967-11	0	2107.74	943.144	4145.73	691.066	1287.03	0	0	0	0	0	0	0	0	0	0	0	0	0	0	0	1041.28
GEL-2672040-11	0	1012.91	0	4224.75	2163.45	798.409	0	0	0	0	0	0	0	0	0	0	0	0	0	0	0	698.484
GEL-2307544-11	0	812.248	1584.16	3258.77	746.635	1851.73	0	0	0	0	0	0	0	0	0	0	0	0	0	0	0	1163.46
GEL-2486014-11	5525.6	1589.3	5871.75	3618.85	1353.67	4648.61	1274.78	0	0	0	0	0	0	0	0	0	0	0	0	0	0	238.429
GEL-2701123-11	1066.94	1945.53	1768.26	4911.74	0	2558.67	924.538	0	905.93	0	0	0	0	0	0	0	0	0	0	0	0	1680.4
GEL-2143810-11	6132.35	2189.97	4401.73	0	0	12784.2	0	0	0	0	0	0	0	0	0	0	0	0	0	0	0	2746.79
GEL-2824699-11	0	0	0	3573.7	0	1990.98	0	0	3972.28	0	0	0	0	0	0	0	0	0	0	0	2011.44	2022.61
GEL-2817677-11	0	1181.83	2486.6	2437.23	1197.37	2495.5	0	0	0	0	0	0	0	0	0	0	0	0	0	0	0	1166.47
GEL-2922925-11	0	1371.08	0	4643.06	792.018	1059.88	0	0	0	0	0	0	0	542.381	0	0	0	0	0	0	0	1270.58
GEL-2075992-11	0	2499.2	1913.75	3241.12	670.812	2059.62	0	0	0	0	0	0	0	0	0	0	0	0	0	0	0	1208.49
GEL-2789759-11	3083.96	1611.04	0	3336.9	1256.77	4493.89	0	0	0	0	0	0	0	0	0	0	0	0	0	0	0	1134.44
GEL-2124029-11	0	0	0	109.481	170.913	516.764	0	191.882	198.12	0	0	0	0	0	0	0	0	0	0	0	0	105.84
GEL-2745714-11	23285.8	0	0	8032.86	0	5476.07	0	0	24687.3	0	0	0	0	0	0	0	0	0	0	0	0	4461.04
GEL-2190558-11	1545.5	2689.15	2108.41	3954.36	1007.04	4424.4	0	0	0	0	0	0	0	0	0	0	0	0	0	0	0	933.145
GEL-2397289-11	0	1447.55	1251.12	3071.53	1304.79	2130.33	0	0	0	0	0	0	0	0	0	0	0	0	0	0	0	1306.68
GEL-2114241-11	0	1657.76	1815.29	3208.16	781.36	1670.05	540.381	0	0	0	0	0	0	0	0	0	0	0	0	0	0	575.984
GEL-2729431-11	0	0	0	15592.3	0	0	0	0	0	0	0	0	0	0	80055.3	0	0	0	0	0	0	19366.4
GEL-2087137-11	0	0	1611.23	7979.48	0	0	0	0	5770.68	0	0	0	0	0	0	0	0	0	0	0	4412.17	3985.44
GEL-2721396-11	0	1663.03	2436.38	2508.3	2346.57	1591.57	736.776	0	0	0	0	0	0	0	0	0	0	0	0	0	0	457.363
GEL-2308807-11	1211.38	1113.41	2046.3	3534.88	3344.27	2193.89	0	0	0	0	0	0	0	0	0	0	0	0	0	0	0	827.874
GEL-2779755-11	0	48072.8	0	0	0	0	0	0	0	0	0	0	0	0	0	0	0	0	0	0	0	6032.21
GEL-2174476-11	0	873.186	988.367	2456.48	4361.6	0	0	0	0	0	0	0	0	0	0	0	0	0	0	0	0	1439.36
GEL-2063708-11	0	925.025	4498.84	1693.22	1080.87	3282.39	861.732	0	0	0	0	0	0	0	0	0	0	0	0	0	0	976.935
GEL-2463485-11	0	1309.79	1802.9	3427.81	907.381	1792.46	0	0	0	0	0	0	0	0	0	0	0	0	0	0	0	1471.65
GEL-2273451-11	0	1358.99	525.231	4140.65	499.083	2038.27	0	0	0	0	0	0	0	0	0	0	0	0	0	0	0	1329.77
GEL-2630510-11	0	1648.92	0	1453.7	1288.89	1038.57	0	0	627.356	0	0	0	0	0	0	0	0	0	2841.15	0	0	914.425
GEL-2504907-11	0	704.54	0	2489.01	399.953	952.494	0	0	0	0	0	0	0	0	0	0	0	0	0	0	0	970
GEL-2649875-11	5494.51	1112.57	3089.73	3136.92	0	943.546	0	0	0	0	0	0	0	0	0	0	0	0	0	0	0	977.725
GEL-2533244-11	0	899.66	0	3153.13	0	1286.37	375.53	0	882.652	0	0	0	0	0	0	0	0	0	0	0	0	542.655
GEL-2475036-11	2472.08	0	2446.66	2394.67	2064.75	1477.57	0	0	0	0	0	0	996.979	0	0	0	0	0	0	0	0	789.299
GEL-2241271-11	777.701	1930.25	1925.48	4725.59	1987.74	2573.19	0	0	0	0	0	0	0	0	0	0	0	0	0	0	0	996.052
GEL-2673781-11	645.835	842.024	3224.7	3471.59	1976.82	1566	727.431	0	0	0	0	0	0	0	0	0	0	0	0	0	0	173.609
GEL-2630934-11	0	0	1732.8	2648.53	660.031	1225.04	0	424.231	0	0	0	0	0	0	0	0	0	0	0	0	0	822.366
GEL-2250193-11	0	1994.42	0	5597.06	700.998	766.74	538.752	0	0	0	0	0	0	0	0	0	0	0	0	0	0	1095.04
GEL-2522106-11	0	979.545	2581.96	4425.9	1494.82	4166.2	0	0	1096.43	0	0	0	0	0	0	0	1379.8	0	0	0	0	1067.34
GEL-2597015-11	0	852.819	2757.74	2791.97	2405.89	593.027	0	0	0	0	0	0	0	0	0	0	0	0	0	0	0	989.545
GEL-2804603-11	0	2053.71	3905.97	1231.62	0	10288.9	0	0	0	0	0	0	2948.83	0	0	0	0	0	0	0	0	3303.99
GEL-2533146-11	829.048	2147.5	1380.93	4447.22	1028.65	1526.74	0	0	0	0	0	0	0	0	0	0	0	817.896	0	0	0	1239.03
GEL-2948280-11	316.193	751.208	0	2486.75	784.76	877.008	0	0	0	0	0	0	0	0	0	0	0	0	0	0	0	910.079
GEL-2948665-11	0	708.132	2117.85	3092.41	757.918	1577.65	0	0	0	0	0	0	0	0	0	0	0	0	0	0	0	1081.04
GEL-2253137-11	0	0	0	0	0	0	0	0	0	0	0	582131	0	0	0	0	0	0	0	0	0	57896.2
GEL-2787207-11	0	1401.36	0	3464.71	635.03	1550.32	414.495	0	0	0	0	0	0	0	0	0	0	0	0	0	0	729.084
GEL-2904230-11	0	1380.53	485.797	3338.07	1396.44	1118.83	0	0	0	0	0	0	0	0	0	0	0	0	0	0	0	866.331
GEL-2953468-11	362.714	574.395	0	2239.62	2225.88	698.575	0	0	0	0	0	0	0	0	0	0	0	0	0	0	0	617.812
GEL-2607660-11	0	0	0	0	0	0	0	0	0	0	0	572389	0	0	0	0	0	0	0	0	0	16168.8
GEL-2642279-11	0	824.607	1717.64	715.363	1252.49	2728.52	0	0	0	0	0	0	0	0	0	0	0	0	0	812.125	0	1085.25
GEL-2767961-11	1241.5	2136.61	0	4981.17	1108.93	3135.52	0	0	0	0	0	0	0	0	0	0	0	0	0	0	0	2131.28
GEL-2757573-11	0	4292.38	2110.59	5774.6	1325.12	1740.2	0	2467.22	6173.97	0	0	0	0	0	0	0	0	0	0	0	0	1449.92
GEL-2882674-11	0	6290.59	0	9367.14	0	1363.03	0	2467.51	0	0	0	0	0	0	0	0	0	0	0	0	0	2622.72
GEL-2152751-11	0	0	0	36979.2	0	0	0	45403.4	182767	0	0	0	0	0	153820	0	0	0	0	0	0	30866.2
GEL-2505707-11	1595.73	2704.69	0	2920.98	2046.02	7012.45	0	0	934.074	0	0	0	0	0	0	0	0	0	0	0	0	1292.07
GEL-2696197-11	0	686.265	1918.46	2108.22	797.366	3445.91	0	0	0	0	0	0	0	0	0	0	0	0	0	0	0	1155.78
GEL-2254802-11	0	776.867	1122.62	1710.43	533.478	1741.67	534.042	0	0	0	0	0	0	0	0	0	0	0	0	0	0	707.892
GEL-2383539-11	0	0	0	6105.25	0	0	0	0	0	0	86467.3	0	0	0	0	0	0	0	0	0	0	11730.4
GEL-2203650-11	0	555.394	511.415	2167.22	446.223	838.702	284.753	572.579	0	0	0	0	0	0	0	0	0	0	0	0	0	89.7151
GEL-2650205-11	812.188	1579.41	1342.41	4528.23	1008.76	3379.98	0	0	0	0	0	0	0	0	0	0	0	0	0	0	0	1126.03
GEL-2351625-11	0	3268.87	0	7452.47	0	0	0	3696.48	0	0	0	0	0	0	0	0	0	0	0	0	0	2607.18
GEL-2054972-11	0	0	0	18119.2	0	0	0	0	230955	35161.1	0	0	0	0	0	0	0	0	0	0	0	16446.2
GEL-2576096-11	0	461.748	1907.11	1704.64	1579.88	946.71	0	0	0	0	0	0	0	0	0	0	0	0	0	0	0	817.902
GEL-2541225-11	0	2087.51	1028.75	4265.27	1041.74	2354.2	661.534	0	0	0	0	0	0	0	0	0	0	0	0	0	0	793.992
GEL-2324685-11	0	1602.47	0	3878.25	574.894	945.848	0	471.483	0	0	0	0	0	0	0	0	0	0	0	0	0	935.049

## Sheet: Kidney_SBS
Kidney SBS signature exposures (Genomics England Cohort)
Sample ID	GEL-Kidney_common_SBS13	GEL-Kidney_common_SBS5	GEL-Kidney_common_SBS1	GEL-Kidney_common_SBS125	GEL-Kidney_common_SBS107	GEL_SBS57	GEL_SBSFFPE	SBS2	SBS6	unassigned
GEL-2214161-11	0	1442.4	458.376	1985.76	1369.94	0	0	0	0	562.53
GEL-2378153-11	20028.9	2118.77	0	0	0	0	0	0	0	3097.33
GEL-2533396-11	398.887	2182.72	0	2052.59	2371.4	0	0	0	0	796.412
GEL-2888607-11	0	1352.46	649.831	1044.88	801.063	781.121	602.044	0	0	249.604
GEL-2716427-11	0	1224.62	354.294	1045.44	951.517	276.508	0	0	0	319.615
GEL-2806623-11	568.503	2079.16	821.676	2399.09	1432.13	0	0	0	0	277.439
GEL-2551358-11	0	2800.06	919.393	1416.98	680.81	0	2066.34	0	0	705.412
GEL-2554383-11	0	1743.77	0	3412.17	1184.25	0	0	0	0	1033.81
GEL-2971457-11	310.462	1875.79	353.506	2320.4	782.054	451.792	0	0	0	5.43e-10
GEL-2391822-11	0	496.327	345.677	0	0	729.918	0	0	0	27.0777
GEL-2863336-11	305.13	1084.77	0	738.677	2865.93	0	0	0	0	638.493
GEL-2890739-11	0	3095.15	0	2069.96	633.361	0	0	0	0	1164.53
GEL-2728200-11	0	1446.98	416.241	2120.56	854.77	360.94	0	0	0	261.508
GEL-2822418-11	0	0	0	0	0	0	0	69406	0	1.31e-10
GEL-2670549-11	0	1271.86	422.819	856.226	993.53	299.286	0	0	0	171.274
GEL-2612345-11	0	0	2674.4	0	0	0	0	0	29500.4	391.15
GEL-2062963-11	0	1538.4	227.651	1289.11	578.502	250.756	0	0	0	201.576
GEL-2514933-11	0	2088.43	530.592	1730.52	1415.8	0	409.923	0	0	553.736
GEL-2541264-11	386.552	1987.25	453.622	1959.92	2175.95	0	0	0	0	275.7
GEL-2173219-11	273.87	860.986	377.111	1055.58	1025.52	201.927	0	0	0	-3.86e-10
GEL-2503610-11	0	1917.91	417.658	998.822	376.218	450.595	322.387	0	0	148.408
GEL-2683286-11	0	1899.16	447.231	1212.17	0	770.455	0	0	0	429.982
GEL-2113401-11	1384.34	2070.2	790.189	1017.36	0	0	0	7324.06	0	51.8454
GEL-2707250-11	0	3724.26	1806.29	1476.59	0	0	9825.28	0	0	1815.59
GEL-2190274-11	248.96	969.233	759.307	327.717	1813.13	235.657	0	0	0	-1.36e-11
GEL-2910537-11	0	1007.29	546.137	0	2146.52	253.181	0	0	0	342.872
GEL-2739759-11	0	1061.01	412.055	398.375	0	760.641	0	0	0	88.9225
GEL-2558881-11	0	1212.53	417.758	787.782	1045.12	324.267	0	0	0	188.55
GEL-2548587-11	0	0	80.8639	57.849	0	928.98	0	0	0	67.3069
GEL-2678526-11	0	0	0	33.5576	0	383.729	48.9938	0	0	16.7201

## Sheet: Lung_SBS
Lung SBS signature exposures (Genomics England Cohort)
Sample ID	GEL-Lung_common_SBS4_a	GEL-Lung_common_SBS2	GEL-Lung_common_SBS3+8	GEL-Lung_common_SBS92	GEL-Lung_common_SBS17	GEL-Lung_common_SBS13	GEL-Lung_common_SBS1+5	GEL-Lung_common_SBS4_b	GEL_SBS57	GEL_SBSFFPE	SBS18	SBS44	SBS23	SBS26	SBS94	SBS96	SBS123	unassigned
GEL-2139504-11	1828.02	5082.47	1109.14	1133.77	0	5930.03	2724.52	0	0	0	0	0	0	0	0	0	0	695.05
GEL-2284242-11	27053.9	0	9692.32	7015.13	0	8068.18	0	14311.6	0	0	0	0	0	0	0	0	0	9283.81
GEL-2628691-11	8667.19	3891.24	11274.4	10857.1	0	4908.18	0	6196.64	0	0	0	0	0	0	0	0	0	4953.27
GEL-2423441-11	25328.5	0	0	10473.3	0	0	6367.1	20859.5	0	0	0	26273.2	0	0	0	0	0	8495.34
GEL-2413507-11	0	0	0	30.4357	0	0	65.4385	0	362.516	43.8391	0	0	0	0	0	0	0	3.77107
GEL-2658118-11	3061.07	965.859	1932.88	4901.61	0	1297.66	1416.93	2882	0	0	0	0	0	0	0	0	0	1047.98
GEL-2791928-11	9264.15	1187.95	0	1620.98	0	0	2164.57	5894.28	0	0	0	0	0	0	0	0	0	1772.07
GEL-2726319-11	804.634	538.229	859.576	1633.3	0	0	2781.47	0	0	0	0	0	0	0	0	0	0	986.789
GEL-2470024-11	186.028	387.026	177.101	229.507	0	486.535	1153.91	0	168.849	0	0	0	0	0	0	0	0	63.0441
GEL-2584705-11	0	286.589	1238.78	635.165	0	0	1793.42	306.274	365.518	0	0	0	0	0	0	0	0	322.247
GEL-2728675-11	7427.26	2639.65	2552.95	5373.73	0	0	0	8229.13	0	0	0	0	0	0	0	0	0	1710.28
GEL-2663731-11	6239.57	0	2230.76	1776.39	0	0	1953.01	5330.46	0	0	0	0	0	0	0	0	0	1797.81
GEL-2327810-11	16655	0	5074.67	4984.62	3201.64	0	0	16068.9	0	0	0	0	0	0	0	0	0	4032.18
GEL-2830345-11	0	0	0	51914.1	0	0	90985.9	0	0	454509	0	0	0	0	0	0	0	48423.9
GEL-2864848-11	4874.38	3038.6	6744.29	4811.94	0	4331.42	2290.11	3250.94	0	0	0	0	0	0	0	0	0	1616.32
GEL-2369628-11	482.166	481.689	1367.45	827.039	0	0	644.255	330.179	263.59	0	0	0	0	0	0	0	0	174.628
GEL-2012174-11	3616.45	1723.99	1675.39	1722.37	0	749.894	2355.18	2488.96	0	0	0	0	0	0	0	0	0	647.785
GEL-2761896-11	4740.22	1033.74	0	688.01	0	1326.64	0	2827.91	0	0	0	0	0	0	672.682	0	0	811.81
GEL-2993463-11	9531.17	0	14229	5046.76	0	0	0	9188.65	0	0	0	0	0	0	0	0	0	6563.44
GEL-2459924-11	0	0	92.7528	504.973	0	0	372.172	0	373.758	95.1983	0	0	0	0	0	0	0	79.1458
GEL-2548558-11	15046.3	3974.36	5103.71	7242.13	0	5755.4	0	9565.81	0	0	0	0	0	0	0	0	0	3832.25
GEL-2390585-11	0	1289.8	0	2116.41	1769.22	2088.13	966.476	0	0	0	0	0	0	0	0	0	0	648.965
GEL-2762236-11	0	1913.46	1044.63	847.261	0	852.763	2345.35	549.048	0	0	0	0	0	0	0	0	0	404.498
GEL-2768258-11	3015.6	0	830.688	1593.6	0	0	542.698	2753.55	0	0	0	0	0	0	0	0	0	1154.87
GEL-2159214-11	1209.94	0	947.219	4832.37	0	619.196	985.275	1500.28	0	0	0	0	0	0	0	0	0	995.717
GEL-2682483-11	6485.7	4367.75	8141.67	6950.4	0	5425.6	0	7253.83	0	0	0	0	0	0	0	0	0	5102.04
GEL-2542991-11	2638.6	0	3410.69	1128.84	0	0	1535.42	2639.46	0	0	0	0	0	0	0	0	0	1274.99
GEL-2094661-11	3687.63	0	530.864	752.699	0	0	0	3670.3	0	0	0	0	0	0	0	0	0	1147.5
GEL-2604102-11	17446	5472.47	5027.75	3686.16	0	3318	3256.19	20608.7	0	0	0	0	0	0	0	0	0	626.694
GEL-2026101-11	0	2457.25	1450.89	854.892	685.455	4508.16	2396.1	0	0	0	0	0	0	0	0	0	0	204.25
GEL-2114504-11	6844.22	0	4670.07	7832.31	0	2276.25	1837.96	6232.21	0	0	0	0	0	0	0	0	0	2148.99
GEL-2597813-11	22838.2	4223.95	16662	9975.68	0	0	4046.08	11307.6	0	0	0	0	0	0	0	0	0	2943.48
GEL-2598685-11	0	1285.77	859.435	0	0	519.813	1933	468.332	0	0	0	0	0	0	0	0	0	547.656
GEL-2355973-11	8901.21	0	6714.97	5075.55	0	0	2677.54	9248.32	0	0	0	0	0	0	0	0	0	4171.4
GEL-2007998-11	15391.7	0	0	4621.68	0	0	4815.25	9855.18	0	0	0	0	0	0	0	0	0	5601.17
GEL-2564451-11	0	422.834	843.823	810.475	0	0	1589.74	0	0	0	0	0	0	0	0	0	0	782.132
GEL-2391612-11	0	0	367.036	138.237	0	0	733.39	161.933	452.012	0	0	0	0	0	0	312.831	0	223.561
GEL-2839957-11	4463.38	1097.78	7325.56	5039.56	1088.76	0	1156.13	0	0	1187.36	0	0	0	0	0	0	0	312.471
GEL-2397034-11	23382.5	0	4576.97	6916.97	0	0	0	15407.3	0	0	0	0	0	0	0	0	0	5298.22
GEL-2988444-11	51377.7	0	17459.2	0	0	0	0	39906.6	0	0	0	0	0	0	0	0	0	19386.5
GEL-2246876-11	3493	0	3341.56	7770.33	0	1378.44	3828.51	4796.9	0	0	0	0	0	0	0	0	0	2355.27
GEL-2055246-11	9285.34	0	1530.14	1991.61	0	0	0	10096.1	0	0	0	0	0	0	0	0	0	2897.84
GEL-2736610-11	13794.4	16531.4	0	19709.2	0	24484.1	31845.7	0	0	53883.2	0	0	0	0	0	0	39920.2	413.917
GEL-2200736-11	2514.13	860.77	1760.26	4948.7	0	0	1816.18	3090.04	0	0	0	0	0	0	0	0	0	852.912
GEL-2978274-11	245.22	568.729	752.334	617.644	0	0	1315.01	0	253.744	0	0	0	0	0	0	327.315	0	360.003
GEL-2229663-11	0	176.458	607.895	473.521	0	0	1010.39	0	347.576	0	0	0	398.08	0	0	0	0	334.079
GEL-2047470-11	0	938.142	1287.77	675.041	0	579.023	1747.76	0	0	0	0	0	0	0	0	0	0	586.268
GEL-2527886-11	7095.6	3278.54	2368.93	2797.21	0	0	3778.6	6789.14	0	0	0	0	0	0	0	0	0	1779.97
GEL-2582413-11	0	0	0	0	0	0	41822.6	0	0	232131	0	0	0	0	0	0	0	24999.8
GEL-2746602-11	0	0	0	34028.8	0	0	73648.9	0	0	395067	0	0	0	0	0	0	0	25196.7
GEL-2254315-11	32064.9	0	0	5986.84	6775.83	0	0	16108.3	0	0	0	0	0	0	0	0	0	8265.07
GEL-2224112-11	2430.55	13031.6	2235.02	0	0	21409.7	0	0	0	0	0	0	0	0	0	0	0	5110.1
GEL-2776708-11	3907.9	0	13711.9	4155.94	0	10274.6	5398.66	0	0	0	0	0	0	17804.7	0	0	0	6088.27
GEL-2061545-11	5670.29	2879.46	1636.23	2967.93	0	1190.87	2999.35	3004.07	0	0	0	0	0	0	0	0	0	1413.8
GEL-2599593-11	7643.45	0	7843.24	4720.13	0	3456.21	2152.5	2673.08	0	0	0	0	0	0	0	0	0	2028.39
GEL-2301371-11	48888.2	0	0	10817.9	0	0	8788.66	49339.2	0	12886.1	0	0	0	0	0	0	0	18315.9
GEL-2033299-11	641.015	118.311	0	563.29	0	0	423.888	0	296.233	0	0	0	0	0	0	0	0	256.262
GEL-2822877-11	7329.31	0	3310.61	3773.5	0	0	0	7033.47	0	0	3503.17	0	0	0	0	0	0	2328.95
GEL-2578653-11	12680.3	0	9225.67	12568.9	0	0	0	13312.2	0	0	0	0	0	0	0	0	0	7783.89
GEL-2203926-11	1489.77	0	337.103	692.097	0	0	1477.89	0	0	0	0	0	0	0	0	0	0	477.137
GEL-2992549-11	4464.22	0	2660.19	7048.86	0	0	1213.93	5835	0	0	0	0	0	0	0	0	0	2147.81
GEL-2249116-11	6799.52	0	2794.32	2181.79	0	0	0	7758.51	0	0	0	0	0	0	0	0	0	2621.86
GEL-2728602-11	0	1595.95	0	334.178	0	1582.64	1132.22	0	292.797	0	0	0	0	0	0	0	0	358.22
GEL-2981628-11	21130.7	9421.23	5011.77	8701.1	0	10370.1	0	20124	0	0	0	0	0	0	0	0	0	2053.1

## Sheet: Ovary_SBS
Ovary SBS signature exposures (Genomics England Cohort)
Sample ID	GEL-Ovary_common_SBS8	GEL-Ovary_common_SBS3	GEL-Ovary_common_SBS17	GEL-Ovary_common_SBS5	GEL-Ovary_common_SBS1+18	GEL-Ovary_common_SBS13	GEL_SBS57	GEL_SBSFFPE	SBS2	SBS31	SBS96	SBS105	unassigned
GEL-2063379-11	0	111.197	0	550.608	182.425	0	1028.12	114.939	0	0	0	0	42.7101
GEL-2598351-11	288.943	849.633	0	1470.02	1226.21	508.664	459.984	0	0	0	0	0	316.551
GEL-2386258-11	405.368	1104.9	0	950.333	651.539	188.41	278.228	0	0	0	0	0	61.2213
GEL-2993338-11	849.664	1337.87	0	1078.43	666.075	0	363.111	0	0	0	0	0	288.857
GEL-2584152-11	0	445.541	0	1070.16	2233.95	0	555.812	0	406.356	0	0	0	252.181
GEL-2399021-11	1681.02	1521.19	0	1909.69	0	0	0	0	5287.86	0	0	0	1816.23
GEL-2046939-11	1040.53	800.282	0	1184.3	415.735	0	441.937	0	0	0	0	0	229.222
GEL-2471323-11	363.087	214.008	134.573	1140.22	450.764	0	338.595	0	0	0	0	0	27.7565
GEL-2238977-11	593.676	867.133	0	617.404	1518.84	837.633	378.133	0	340.598	0	0	0	187.588
GEL-2484543-11	910.057	1366.65	0	2148.11	1622.48	0	441.001	0	0	0	433.264	0	669.44
GEL-2601286-11	2826.59	3556.2	0	1012.97	496.886	0	0	0	0	0	0	0	1052.35
GEL-2987110-11	0	1074.13	0	1021.28	888.57	0	221.475	0	0	0	0	0	199.548
GEL-2681172-11	3533.6	5305.89	0	1220.72	838.539	0	0	0	0	0	0	0	1502.26
GEL-2784512-11	0	434.484	0	1211.51	1300.85	1728.35	611.597	0	0	0	0	0	280.209
GEL-2082041-11	0	257.455	0	854.829	516.248	0	1135.67	0	0	0	0	0	174.801
GEL-2919468-11	516.565	558.685	0	1264.41	774.412	0	398.423	0	0	0	0	0	245.506
GEL-2960676-11	3776.57	2873.07	0	1641.03	3629.78	0	1444.31	794.599	0	0	0	0	799.636
GEL-2862175-11	2927.36	1390.68	0	2874.31	482.273	733.164	657.649	0	0	0	0	0	552.572
GEL-2868869-11	6892.53	2420.9	0	2369.08	0	1205.05	2230.87	1073.09	0	0	0	0	441.475
GEL-2991691-11	441.049	697.81	0	1323.98	2826.82	0	0	711.042	0	0	0	0	660.302
GEL-2025793-11	559.653	1880.65	0	1109.01	482.02	0	267.38	0	0	0	0	0	258.29
GEL-2047526-11	2187.32	979.976	0	1824.15	0	777.833	391.469	0	0	0	0	0	112.251
GEL-2835284-11	339.224	216.284	0	607.521	183.57	0	466.615	0	0	0	0	0	17.7851
GEL-2829340-11	360.888	567.254	0	1528.46	859.215	0	1090.1	0	0	0	0	0	395.082
GEL-2457300-11	2279.38	3164.73	0	938.377	0	403.81	0	0	0	0	0	0	350.699
GEL-2351804-11	0	1441.21	0	1316.48	1090.66	0	1034.81	0	0	0	0	0	628.847
GEL-2806937-11	1323.88	1991.18	0	1129.88	1124.36	0	452.619	0	0	0	0	0	328.088
GEL-2756007-11	2583.69	2343.52	0	2473.16	966.498	0	0	0	0	0	0	539.369	1427.75
GEL-2573053-11	520.865	358.485	0	542.363	525.825	0	810.609	0	0	1059.86	0	0	240.989
GEL-2333941-11	891.88	1013.19	0	2234.16	1044.75	0	474.792	0	0	0	0	0	497.233
GEL-2416191-11	1206.57	910.914	0	1111.75	250.724	319.623	380.196	0	0	0	0	0	92.2306
GEL-2135957-11	1475.45	1827.69	0	1119.19	0	0	869.525	0	0	0	0	0	471.149
GEL-2203724-11	0	0	0	0	0	0	469.749	0	0	0	0	0	37.2507
GEL-2534481-11	0	0	0	64.5552	0	0	451.367	28.6018	0	0	0	0	6.47609

## Sheet: Prostate_SBS
Prostate SBS signature exposures (Genomics England Cohort)
Sample ID	GEL-Prostate_common_SBS2+13+92	GEL-Prostate_common_SBS17	GEL-Prostate_common_SBS1	GEL-Prostate_common_SBS5	GEL-Prostate_common_SBS18	GEL-Prostate_common_SBS3+8	GEL_SBS57	GEL_SBSFFPE	SBS6	SBS121	SBS123	unassigned
GEL-2924965-11	156.553	0	371.827	518.913	175.521	275.708	282.621	0	0	0	0	66.8554
GEL-2370523-11	76283.5	0	76006.4	71616.2	0	0	0	755201	0	0	0	3618.97
GEL-2367834-11	547.776	0	948.534	928.359	0	976.132	427.917	0	0	0	0	407.283
GEL-2451531-11	218.18	0	791.313	467.949	617.091	327.622	235.371	0	0	0	0	211.475
GEL-2192770-11	207.372	0	1134.52	874.096	797.203	364.425	274.399	0	0	0	0	134.982
GEL-2382548-11	39385.9	0	38663.1	32217.6	0	0	0	394598	0	0	0	1566.05
GEL-2548935-11	168.451	0	289.662	827.574	237.881	283.769	480.258	0	0	0	0	75.4043
GEL-2811787-11	0	0	928.476	306.818	797.835	263.255	710.123	0	0	0	0	211.492
GEL-2944775-11	265.258	252.46	346.029	1160.69	685.816	358.826	388.983	0	0	0	0	67.9409
GEL-2298456-11	333.694	191.698	325.142	1245.05	539.558	335.831	439.333	0	0	0	0	41.6923
GEL-2485841-11	581.507	242.177	353.77	1524.99	0	484.434	0	0	0	0	0	216.12
GEL-2740450-11	324.894	0	832.291	931.142	619.371	402.696	386.256	0	0	0	0	142.351
GEL-2854064-11	318.251	0	477.127	416.615	232.769	274.396	371.456	127.74	0	0	0	67.6479
GEL-2948142-11	368.629	0	1238.73	803.607	0	407.705	0	442.123	0	0	0	373.203
GEL-2459109-11	0	0	116.998	51.776	0	0	401.62	106.436	0	0	0	40.17
GEL-2041633-11	361.566	0	323.229	657.907	438.216	248.462	741.741	0	0	0	0	228.879
GEL-2368289-11	565.491	0	971.545	705.456	355.452	303.062	186.309	0	0	0	0	152.686
GEL-2241154-11	624.664	0	1170.27	931.961	836.439	460.039	394.359	0	0	0	0	218.266
GEL-2109603-11	215.5	212.902	1241.94	598.214	569.659	550.042	349.742	0	0	0	0	8.68704e-09
GEL-2827009-11	356.187	0	783.824	594.003	679.048	413.587	317.731	0	0	0	0	138.621
GEL-2497045-11	279.932	160.573	871.981	630.054	391.572	346.14	343.347	0	0	0	0	41.401
GEL-2588379-11	226.503	0	970.318	862.017	468.967	543.471	484.208	0	0	0	0	233.516
GEL-2971014-11	276.434	0	286.938	863.946	708.631	389.723	1065.71	0	0	0	0	232.621
GEL-2086869-11	327.555	0	803.609	696.193	372.078	655.008	487.827	0	0	0	0	141.731
GEL-2213998-11	146.161	0	909.891	591.122	183.347	419.242	216.086	0	0	0	0	202.152
GEL-2458841-11	387.831	164.071	258.01	1122.39	390.197	275.176	440.56	0	0	0	0	93.7657
GEL-2904275-11	1074.73	0	877.119	579.581	657.313	3416.2	0	0	0	0	0	435.053
GEL-2008758-11	442.659	0	704.546	1295.74	350.842	480.483	371.177	0	0	0	0	141.554
GEL-2523504-11	900.889	0	0	913.218	558.556	338.357	332.14	0	0	0	0	232.839
GEL-2547567-11	280.602	164.904	499.291	931.021	242.813	283.291	170.716	0	0	0	0	53.3615
GEL-2453314-11	343.248	0	352.551	1311.35	1137.55	663.331	339.088	0	0	0	0	206.878
GEL-2860738-11	184.619	0	732.917	253.925	279.12	382.803	258.528	0	0	0	0	94.0892
GEL-2698256-11	0	0	809.376	876.601	343.846	494.124	392.957	0	0	0	0	260.096
GEL-2918680-11	319.926	0	295.604	1112.99	437.464	515.06	274.024	0	0	0	0	236.934
GEL-2213440-11	226.692	0	890.952	546.596	737.125	702.851	359.485	0	0	0	0	140.299
GEL-2484340-11	0	0	968.853	0	947.049	128.257	179.142	0	0	0	0	221.699
GEL-2551828-11	221.99	0	906.806	517.626	466.996	185.79	194.568	0	0	0	0	105.224
GEL-2672127-11	0	0	619.847	2755.52	654.217	509.945	547.692	0	0	615.786	0	815.997
GEL-2927929-11	1323.33	0	4108.87	1040.8	2049.3	0	1032.56	9702.03	0	0	0	547.104
GEL-2083765-11	253.206	0	1316.6	618.258	697.429	541.575	0	0	0	0	0	413.934
GEL-2418770-11	266.158	0	640.915	569.334	606.646	497.824	427.824	0	0	0	0	238.3
GEL-2075259-11	0	0	1505.55	353.388	647.486	382.382	282.791	0	0	0	0	332.401
GEL-2562209-11	0	0	946.422	1012.64	664.823	339.624	324.75	0	0	0	0	461.744
GEL-2687179-11	292.985	161.27	0	1097.12	622.85	232.717	293.801	0	0	0	0	142.256
GEL-2745025-11	259.444	0	1129.07	365.4	384.865	489.832	311.879	0	0	0	0	122.512
GEL-2150324-11	224.561	127.044	246.842	769.278	188.14	218.934	256.201	0	0	0	0	3.90628e-10
GEL-2132035-11	144.696	0	765.272	361.737	511.402	208.866	217.618	0	0	0	0	110.408
GEL-2287645-11	305.874	171.878	785.954	1021.06	350.876	375.309	244.651	0	0	0	0	50.3993
GEL-2274369-11	0	0	2820.02	0	0	0	0	0	48283.1	0	0	4118.89
GEL-2556209-11	126.769	0	186.223	506.594	153.728	100.57	206.819	0	0	0	0	24.2975
GEL-2434669-11	654.592	0	914.567	1240.37	406.352	566.908	1200.4	1557.88	0	0	0	174.935
GEL-2713980-11	170.304	0	922.846	419.791	375.564	329.557	241.788	0	0	0	0	111.151
GEL-2483853-11	216.488	150.271	322.599	692.074	507.39	349.882	237.208	0	0	0	0	54.0861
GEL-2175186-11	248.634	0	973.118	634.432	712.359	413.59	224.283	0	0	0	0	79.583
GEL-2703272-11	393.941	0	778.051	735.272	922.934	1391.26	241.98	0	0	0	0	320.558
GEL-2728582-11	15364.1	0	16709.4	10513.4	0	0	0	152795	0	0	0	2677.12
GEL-2473504-11	181.146	89.6656	388.588	644.735	153.04	127.574	174.928	0	0	0	0	21.3242
GEL-2334910-11	35.3666	0	59.2072	149.071	0	0	349.211	83.2644	0	0	0	28.8791
GEL-2041599-11	453.493	368.501	628.113	1248.97	1966.73	1340.04	485.194	351.958	0	0	0	-1.93722e-10
GEL-2305931-11	261.86	0	656.662	452.652	396.186	326.666	344.454	0	0	0	0	113.521
GEL-2144966-11	0	0	606.908	0	0	0	1409.36	1338.73	0	0	0	298.001
GEL-2112154-11	35566.2	0	31923.9	23675.4	0	0	0	344095	0	0	0	1234.91
GEL-2876990-11	1839.26	0	1910.73	2052.23	1164.44	0	0	14448	0	0	0	1346.32
GEL-2780315-11	4019.01	0	3682.09	0	0	0	0	35709.6	0	0	0	4169.34
GEL-2478415-11	644.093	0	751.575	475.015	165.733	389.633	0	0	0	0	0	215.951
GEL-2005021-11	252.335	0	212.865	758.056	196.897	320.402	244.034	251.541	0	0	0	99.8686
GEL-2129669-11	0	146.288	693.79	447.863	612.109	387.938	355.773	0	0	0	0	138.239
GEL-2651320-11	212.176	0	380.538	1268.01	566.317	216.347	426.727	0	0	0	0	272.882
GEL-2802747-11	198.333	0	832.214	759.874	259.096	430.808	0	749.33	0	0	0	220.344
GEL-2215305-11	121.462	0	895.355	171.303	254.451	300.418	324.671	0	0	0	0	59.3391
GEL-2288737-11	275.363	0	1258.33	370.159	893.925	488.292	0	512.028	0	0	0	239.901
GEL-2754815-11	292.046	0	1013.2	580.339	448.618	432.213	250.718	0	0	0	0	153.871
GEL-2055857-11	9493.53	0	10767.2	6274.59	0	0	0	96150.3	0	0	0	1435.36
GEL-2451783-11	1145.75	0	2452.39	1078.04	879.192	0	767.218	8411.24	0	0	0	222.165
GEL-2620459-11	2965.15	0	2738.6	2290.41	1897.36	0	0	24840.4	0	0	0	923.086
GEL-2665909-11	0	0	2598.92	0	956.62	560.474	1293.19	0	0	0	0	481.798
GEL-2318031-11	220.557	0	762.045	234.208	355.506	325.237	442.517	0	0	0	0	73.9288
GEL-2633824-11	264.873	110.94	533.178	220.76	334.684	367.803	333.677	0	0	0	0	1.08449
GEL-2514197-11	264.221	0	786.914	590.792	194.724	209.805	271.315	0	0	0	0	126.228
GEL-2564198-11	458.412	0	211.092	1098.54	937.003	397.402	240.155	0	0	0	0	138.399
GEL-2532657-11	138.979	0	634.717	476.498	0	246.531	484.233	0	0	0	0	203.041
GEL-2853827-11	224.993	0	749.094	621.097	227.244	296.701	265.935	0	0	0	0	109.936
GEL-2068233-11	0	0	345.675	207.335	132.719	0	1302.24	176.945	0	0	0	235.083
GEL-2899124-11	316.286	0	1320.16	611.041	1037.47	578.852	369.458	0	0	0	0	167.731
GEL-2496945-11	417.235	0	0	1789.57	1249.17	583.12	343.109	0	0	0	0	164.797
GEL-2724004-11	323.628	0	2247.79	434.414	663.314	518.88	342.197	0	0	0	0	212.777
GEL-2090364-11	206.117	0	1105.92	382.414	460.122	510.283	361.362	0	0	0	0	201.784
GEL-2600238-11	378.659	244.701	660.907	1035.1	805.831	1187.22	387.544	0	0	0	0	1.03154
GEL-2181412-11	330.376	0	338.656	714.512	710.193	314.121	326.206	243.748	0	0	0	63.1877
GEL-2844968-11	175.547	0	486.628	235.083	340.589	314.365	508.511	0	0	0	0	161.276
GEL-2749562-11	225.49	0	918.683	1469.07	602.902	732.81	313.467	0	0	0	0	222.577
GEL-2918050-11	0	0	836.404	766.022	535.606	411.154	469.313	0	0	0	0	151.501
GEL-2510908-11	132.725	0	542.312	141.705	476.493	324.871	366.505	0	0	0	0	34.3886
GEL-2253070-11	236.381	0	1645.31	0	842.39	634.442	258.792	0	0	0	0	268.689
GEL-2095272-11	221.876	0	311.743	1141.14	234.779	0	915.883	0	0	0	0	250.576
GEL-2765590-11	0	0	15343.7	6866.16	0	0	0	56085.5	0	0	26174.6	4487.01
GEL-2045206-11	0	0	0	206.954	0	0	831.499	0	0	0	0	91.547
GEL-2819348-11	0	0	0	0	0	0	541.108	0	0	0	0	55.8922

## Sheet: Uterus_SBS
Uterus SBS signature exposures (Genomics England Cohort)
Sample ID	GEL-Uterus_common_SBS17	GEL-Uterus_common_SBS3+8	GEL-Uterus_common_SBS1	GEL-Uterus_common_SBS18	GEL-Uterus_common_SBS13	GEL-Uterus_common_SBS2	GEL_SBS57	GEL_SBSnew	SBS9	SBS10a	SBS10d	SBS14	SBS20	SBS26	SBS31	SBS44	SBS6	SBS103	unassigned
GEL-2199420-11	0	0	9756.44	0	0	0	1991.67	0	0	0	0	0	0	0	0	17243.3	0	0	2101.58
GEL-2433470-11	0	0	6039.33	1320.98	0	0	2070.02	0	0	0	0	0	0	0	0	12992.4	0	0	2159.26
GEL-2333793-11	0	1253.43	787.615	311.266	0	200.107	363.122	0	0	0	0	0	0	0	0	0	0	0	230.463
GEL-2552104-11	0	0	2403.56	0	0	0	1730.26	0	0	0	0	0	0	0	0	14317.3	0	0	1854.92
GEL-2289478-11	0	2679.38	1737.26	529.909	0	951.389	551.922	0	0	0	0	0	0	0	0	0	0	0	533.135
GEL-2490368-11	0	2300.82	1303.98	935.146	0	401.904	657.989	0	0	0	0	0	0	0	0	0	0	0	771.161
GEL-2944423-11	0	1430.59	1538.23	331.286	309.03	745.716	389.397	0	0	0	0	0	0	0	0	0	0	0	139.752
GEL-2167269-11	0	0	22184	0	0	0	0	0	0	0	0	358906	0	0	0	0	0	0	21785.4
GEL-2739830-11	496.875	1221.69	1511.81	1396.67	0	332.195	329.979	1145.46	0	0	0	0	0	0	0	0	0	0	57.333
GEL-2263199-11	0	1198.75	771.466	356.138	987.669	1144.36	437.696	0	0	0	0	0	0	0	1470.46	0	0	0	413.463
GEL-2761200-11	0	72.2097	123.48	20.0866	0	0	114.532	0	0	0	0	0	0	0	0	0	0	0	26.6923
GEL-2042803-11	0	1043.54	1095.07	0	0	351.688	333.134	0	0	0	0	0	0	0	0	0	0	0	291.566
GEL-2533029-11	0	553.259	0	135.226	0	0	348.867	203.308	0	0	0	0	0	0	0	0	0	447.244	153.095
GEL-2414048-11	0	0	0	0	0	0	0	0	0	335822	0	0	0	0	0	0	0	0	5626.77
GEL-2207950-11	0	607.702	1776.32	1169.54	0	258.345	392.334	0	0	0	0	0	0	0	0	0	0	0	352.759
GEL-2823488-11	0	2526.8	1242.76	0	459.234	0	391.37	0	681.391	0	0	0	0	0	0	0	0	0	478.443
GEL-2249417-11	0	0	6141.96	1928.41	0	0	0	0	0	0	0	0	0	0	0	26195.3	0	0	3201.31
GEL-2400733-11	0	0	3680.49	0	0	0	0	0	0	0	0	0	0	0	0	43614.6	0	0	4377.92
GEL-2312368-11	0	1832.7	1306.48	0	1358.98	649.579	360.276	0	0	0	0	0	0	0	0	0	0	0	481.976
GEL-2320214-11	0	525.519	1681.68	890.697	0	251.345	377.27	0	0	0	0	0	0	0	0	0	0	0	121.493
GEL-2308192-11	0	2059.06	1309.17	669.7	0	423.332	411.909	0	0	0	0	0	0	0	0	0	0	0	322.833
GEL-2342595-11	0	149.908	680.2	127.55	0	121.247	317.243	0	0	0	0	0	0	0	0	0	0	0	3.85209
GEL-2736684-11	0	852.718	1158.99	286.145	161.163	358.923	231.218	0	0	0	0	0	0	0	0	0	0	0	112.846
GEL-2944054-11	0	546.742	1757.83	812.167	0	0	233.011	289.479	0	0	0	0	0	0	0	0	0	0	297.773
GEL-2444505-11	0	0	0	0	0	0	0	0	0	0	347036	0	0	0	0	0	0	0	16552.1
GEL-2802902-11	0	186.386	160.353	0	0	0	416.544	86.7199	0	0	0	0	0	0	0	0	0	0	44.9975
GEL-2148156-11	0	590.501	1190.17	1068.63	0	287.967	363.634	0	0	0	0	0	0	0	0	0	0	0	81.0964
GEL-2101480-11	363.115	1061.81	1275.46	0	0	0	827.567	0	0	0	0	0	0	3359.04	0	0	0	0	9.3678e-10
GEL-2423836-11	0	998.255	1191.75	434.542	0	501.925	369.841	0	0	0	0	0	0	0	0	0	0	0	352.688
GEL-2925470-11	0	335.315	618.201	0	0	0	193.344	188.933	0	0	0	0	0	0	0	0	0	0	116.208
GEL-2283119-11	0	0	0	0	0	0	0	0	0	329818	0	0	0	0	0	0	0	0	8661.06
GEL-2428301-11	0	371.424	683.049	146.15	0	135.767	428.956	0	0	0	0	0	0	0	0	0	0	0	136.654
GEL-2372782-11	0	0	32261.2	0	0	0	0	0	0	0	0	0	52009.3	0	0	0	0	0	3695.52
GEL-2879194-11	0	184.881	357.503	63.526	0	0	426.949	0	0	0	0	0	0	0	0	0	0	0	102.14
GEL-2414615-11	0	3794.95	999.015	447.579	0	0	0	353.431	0	0	0	0	0	0	0	0	0	0	950.027
GEL-2736763-11	0	829.14	2465.83	711.599	0	340.965	257.419	0	0	0	0	0	0	0	0	0	0	0	177.051
GEL-2212734-11	0	1268.26	2538.76	1209.05	0	0	0	0	0	0	0	0	0	0	0	13042.5	0	0	1196.42
GEL-2659159-11	0	921.231	1189.25	344.564	343.889	535.829	258.348	0	0	0	0	0	0	0	0	0	0	0	80.8868
GEL-2734742-11	0	37.0022	51.0912	0	0	19.6503	46.2292	24.0271	0	0	0	0	0	0	0	0	0	0	1.27045e-11
GEL-2577709-11	0	649.591	897.668	825.661	355.445	578.873	341.833	213.125	0	0	0	0	0	0	0	0	0	0	125.805
GEL-2564293-11	0	604.452	1457.38	1160.41	0	320.608	435.085	0	0	0	0	0	0	0	0	0	0	0	309.069
GEL-2894684-11	0	348.698	1477.82	467.626	0	301.539	254.989	0	0	0	0	0	0	0	0	0	0	0	193.324
GEL-2019529-11	0	0	6201.51	0	0	0	2105.83	0	0	0	0	0	0	0	0	11223.3	0	0	2451.37
GEL-2368625-11	0	318.003	1694.75	1251.25	0	250.101	358.021	0	0	0	0	0	0	0	0	0	0	0	206.868
GEL-2168999-11	0	521.809	1227.38	574.737	0	209.086	363.877	300.835	0	0	0	0	0	0	0	0	0	0	120.278
GEL-2232916-11	239.386	390.815	1835.32	1127.4	0	0	311.936	0	0	0	0	0	0	0	0	0	0	0	256.143
GEL-2085284-11	0	1718.04	1199.02	447.154	761.297	351.756	476.384	0	0	0	0	0	0	0	0	0	0	0	315.354
GEL-2968979-11	0	719.387	1700.38	720.74	0	285.3	1171.23	0	0	0	0	0	0	0	0	0	0	0	171.964
GEL-2043848-11	0	0	12742.2	0	0	0	0	0	0	0	0	0	0	0	0	44326.9	0	0	4856.94
GEL-2897011-11	0	463.767	1385.68	218.251	0	167.042	463.232	0	0	0	0	0	0	0	0	0	0	0	14.0326
GEL-2459242-11	0	0	4287.43	1836.68	0	0	0	0	0	0	0	0	0	0	0	15308.5	0	0	2044.35
GEL-2090260-11	0	0	5240.84	0	0	0	0	0	0	0	0	0	0	0	0	0	37557.2	0	1611.96
GEL-2082357-11	0	580.819	1115.4	494.401	0	276.639	261.809	0	0	0	0	0	0	0	0	0	0	0	98.9361
GEL-2988552-11	0	100.323	169.116	0	0	40.2659	283.803	38.4537	0	0	0	0	0	0	0	0	0	0	23.0377
GEL-2258571-11	0	1156.25	1594.22	488.146	0	373.395	424.218	0	0	0	0	0	0	0	0	0	0	0	161.774
GEL-2128337-11	0	1506.36	1175.39	0	717.502	656.622	258.431	0	0	0	0	0	0	0	0	0	0	0	581.697
GEL-2517737-11	0	206.323	626.478	160.159	0	0	236.84	176.374	0	0	0	0	0	0	0	0	0	0	74.8261
GEL-2117867-11	203.236	1255	1128.87	293.494	0	276.278	469.539	0	0	0	0	0	0	0	0	0	0	0	222.58
GEL-2576760-11	0	0	545.788	266.419	0	0	590.661	0	0	0	0	0	0	0	0	0	0	0	176.132
GEL-2568314-11	0	0	3040.11	1348.77	0	0	0	0	0	0	0	0	0	0	0	14945	0	0	1546.14
GEL-2872864-11	0	0	2499.73	0	0	0	0	0	0	0	0	0	0	0	0	10368.1	0	0	1939.19
GEL-2390088-11	0	2374.03	3164.35	1330.2	0	0	441.249	0	0	0	0	0	0	0	0	0	0	0	1212.17
GEL-2341806-11	0	0	50.8099	0	0	0	516.144	60.0159	0	0	0	0	0	0	0	0	0	0	6.03037
GEL-2439623-11	0	0	0	0	0	0	450.452	49.4499	0	0	0	0	0	0	0	0	0	0	40.098
GEL-2088710-11	0	0	0	0	0	0	0	0	0	0	0	0	0	0	0	0	47156.5	0	5796.53
GEL-2622017-11	0	38.7531	0	0	0	39.1776	477.671	0	0	0	0	0	0	0	0	0	0	0	35.3982
GEL-2805297-11	0	0	32.4597	0	0	0	483.362	0	0	0	0	0	0	0	0	0	0	0	38.1782
GEL-2139848-11	0	0	0	0	0	0	0	0	0	0	0	0	0	0	0	0	35297.3	0	5516.71
