# Supplementary material for: Large-scale analysis of whole genome sequencing data from formalin-fixed paraffin-embedded cancer specimens demonstrates preservation of clinical utility
Source: Nat Commun. 2024 Sep 4;15:7731. doi: 10.1038/s41467-024-51577-2 (PMC11374794; doi:10.1038/s41467-024-51577-2)
Supplement: Supplementary file 7 — Supplementary Dataset 4 [file 41467_2024_51577_MOESM7_ESM.xlsx]

## Sheet: Indel_signature_exposures
Indel signature exposures (Genomics England Cohort)
Sample ID	ID1	ID2	ID3	ID4	ID5	ID6	ID7	ID8	ID9	ID10	ID11	ID12	ID13	ID14	ID15	ID16	ID17	ID18	ID FFPE	unassigned
GEL-2284612-11	428.764	411.112	0	0	0	0	0	0	0	0	0	0	0	0	0	0	0	0	938.003	347.121
GEL-2066942-11	527.406	1131.02	0	0	0	0	0	0	0	0	0	0	0	0	0	0	0	338.674	1067.22	839.682
GEL-2380934-11	330.738	620.967	0	0	0	0	0	0	0	0	0	0	0	0	0	0	0	0	929.278	474.017
GEL-2139029-11	524.88	805.423	0	0	0	0	0	0	0	0	0	0	0	0	0	0	0	0	1266.32	410.375
GEL-2368464-11	193.862	431.54	0	0	0	0	0	0	0	0	0	0	0	0	0	0	0	0	997.54	408.058
GEL-2624133-11	304.793	318.642	0	0	0	0	0	371.791	0	0	0	0	0	0	0	0	0	0	1164.43	391.341
GEL-2260882-11	482.818	578.147	0	0	0	0	0	341.91	0	0	0	0	0	0	0	0	0	0	1103.65	506.479
GEL-2485851-11	981.317	655.802	0	0	0	0	0	0	0	0	0	0	0	0	0	0	0	0	669.545	102.335
GEL-2410596-11	2187.9	809.809	0	0	0	0	0	759.997	0	0	0	0	0	0	0	0	0	0	1123.95	282.345
GEL-2063509-11	1641.73	3292.78	0	0	0	0	0	676.339	0	0	0	0	0	0	0	0	0	0	1650.19	1177.95
GEL-2097500-11	0	478.527	119.947	0	0	0	0	0	0	0	0	0	0	0	0	0	0	0	606.178	547.348
GEL-2238711-11	0	0	0	0	0	0	0	0	0	0	363.435	0	0	0	0	0	0	0	2280.52	1181.05
GEL-2524888-11	0	0	0	0	0	0	0	0	0	0	1255.4	0	0	0	0	632.783	0	0	4742.47	2341.35
GEL-2710990-11	0	317.847	0	0	0	0	0	0	0	0	305.123	0	0	0	0	0	0	0	2048.49	781.545
GEL-2895336-11	449.582	267.812	0	0	0	0	0	0	0	0	0	0	0	0	0	0	0	0	2116.03	884.572
GEL-2107011-11	0	0	0	0	0	566.675	0	0	0	0	0	0	0	0	0	0	0	0	2287.52	1252.81
GEL-2493822-11	199.37	367.737	0	0	0	0	0	0	0	0	164.08	0	0	0	0	0	0	0	1048.56	240.257
GEL-2876796-11	0	418.733	0	0	0	0	0	0	0	0	281.159	0	0	0	0	0	0	0	1922.6	699.504
GEL-2836771-11	229.371	314	0	0	0	0	0	0	0	0	0	0	0	0	0	0	0	0	1723.08	392.554
GEL-2772767-11	443.542	377.076	0	0	0	0	0	0	0	0	331.881	0	0	0	0	0	0	0	2296.18	880.316
GEL-2536486-11	0	0	0	0	0	679.981	0	0	0	0	0	0	0	0	0	0	0	0	1506	527.018
GEL-2575105-11	232.656	409.653	0	0	0	0	0	260.725	0	0	0	0	0	0	0	0	0	0	870.837	278.13
GEL-2899720-11	224.015	429.253	0	0	0	0	0	0	0	0	0	0	0	0	0	0	0	0	895.577	150.155
GEL-2828896-11	503.84	412.993	0	0	0	0	0	0	0	0	0	0	0	0	0	0	0	0	1345.86	329.304
GEL-2468465-11	342.202	437.164	0	0	0	0	0	0	0	0	0	0	0	0	0	0	0	0	865.958	133.677
GEL-2011311-11	424.061	499.755	0	0	0	0	0	0	0	0	0	0	0	0	0	0	0	0	940.428	250.756
GEL-2503642-11	488.442	556.951	0	0	0	0	0	0	0	0	0	0	0	0	0	0	0	0	989.011	172.597
GEL-2619174-11	256.659	0	0	0	0	0	0	0	0	0	0	0	0	0	0	0	0	0	1400.67	289.668
GEL-2156694-11	453.029	584.643	0	0	0	0	0	0	0	0	0	0	0	0	0	0	0	0	762.063	214.264
GEL-2138237-11	364.111	543.421	0	0	0	0	0	0	0	0	0	0	0	0	0	0	0	0	750.888	564.579
GEL-2493144-11	0	311.775	0	0	0	0	0	0	0	0	0	0	0	0	0	0	0	0	1930.96	807.27
GEL-2654988-11	0	576.901	0	0	0	0	0	0	0	0	247.305	0	0	0	0	0	0	0	1780.28	706.514
GEL-2217279-11	1125.75	636.005	0	0	0	0	0	0	0	0	508.893	0	0	0	0	0	0	0	2503.01	682.342
GEL-2940010-11	240.647	693.954	0	0	0	0	0	0	0	0	355.998	0	0	0	0	0	0	0	1912.42	633.983
GEL-2112632-11	394.585	558.02	0	0	0	0	0	0	0	0	267.896	0	0	0	0	0	0	0	1689.34	221.157
GEL-2879191-11	386.063	593.877	0	0	0	0	0	0	0	0	0	0	0	0	0	0	0	0	1303.87	260.193
GEL-2015189-11	424.023	519.78	0	0	0	0	0	0	0	0	0	0	0	0	0	0	0	0	789.677	196.521
GEL-2346922-11	0	217.915	0	0	0	0	0	142.829	161.518	0	0	0	0	0	0	0	0	0	818.047	341.692
GEL-2226389-11	260.672	308.976	0	0	0	0	0	0	0	0	0	0	0	0	0	0	0	0	904.154	172.198
GEL-2459823-11	357.37	485.511	0	0	0	0	0	0	0	0	0	0	0	0	0	0	0	0	889.301	238.818
GEL-2537766-11	149.357	0	0	0	0	0	0	0	0	0	0	0	0	0	0	0	0	0	1297.12	437.519
GEL-2395617-11	197.595	323.197	0	0	0	0	0	0	0	0	0	0	0	0	0	0	0	0	970.708	224.501
GEL-2825081-11	0	221.699	0	0	0	0	0	0	0	0	0	0	0	0	0	0	0	0	818.378	241.924
GEL-2996755-11	143.121	290.774	0	0	0	0	0	0	0	0	0	0	0	0	0	0	0	0	751.009	244.096
GEL-2915218-11	0	0	0	0	0	0	0	0	0	0	0	246.689	0	0	0	0	0	0	1138.84	415.475
GEL-2420044-11	185.066	408.853	0	0	0	0	0	0	0	0	0	0	0	0	0	0	0	0	950.377	202.704
GEL-2374807-11	0	0	0	0	0	0	0	0	0	0	0	231.589	0	0	0	0	0	0	1320.18	262.234
GEL-2582512-11	141.993	419.227	0	0	0	0	0	0	0	0	0	0	0	0	0	0	0	0	771.605	276.175
GEL-2328733-11	0	268.511	0	260.703	0	1120.58	0	289.945	0	0	0	0	0	0	0	0	0	0	1215.07	402.188
GEL-2746773-11	0	0	0	0	0	0	0	0	0	0	0	204.53	0	0	0	0	0	0	1390.48	392.986
GEL-2967918-11	248.603	408.525	0	0	0	0	0	0	0	0	0	0	0	0	0	0	0	0	858.869	179.003
GEL-2778820-11	206.778	244.449	0	0	0	0	0	0	0	0	0	0	0	0	0	0	0	0	1136.91	193.865
GEL-2244927-11	276.93	454.853	0	0	0	0	0	0	0	0	0	0	0	0	0	0	0	0	641.289	152.928
GEL-2893843-11	286.899	388.357	0	0	0	0	0	0	0	0	0	0	0	0	0	0	0	0	698.699	208.045
GEL-2663623-11	219.744	331.547	0	0	0	0	0	0	0	0	0	0	0	0	0	0	0	0	812.582	192.127
GEL-2372432-11	225.865	361.087	0	0	0	0	0	0	0	0	0	0	0	0	0	0	0	0	701.694	209.355
GEL-2787709-11	335.688	513.266	0	0	0	0	0	0	0	0	152.069	0	0	0	0	0	0	0	1220.86	165.113
GEL-2531222-11	832.384	850.643	0	0	0	0	0	0	0	0	0	0	0	0	0	0	0	0	1071.88	349.098
GEL-2075404-11	454.323	318.111	0	0	0	677.694	0	200.883	0	0	0	0	0	0	0	0	0	0	872.611	236.378
GEL-2856804-11	0	0	0	0	0	851.215	0	256.299	0	0	0	0	0	0	0	0	0	0	1051.78	466.706
GEL-2062570-11	0	0	0	0	0	168.818	0	0	0	0	0	245.578	0	0	0	0	0	0	1624.36	277.247
GEL-2939629-11	156.879	320.649	0	0	0	0	0	0	0	0	0	0	0	0	0	0	0	0	972.534	224.938
GEL-2429368-11	264.688	392.228	0	0	0	0	0	0	0	0	0	0	0	0	0	0	0	0	674.374	331.71
GEL-2923587-11	167.37	275.108	0	0	0	0	0	0	0	0	0	0	0	0	0	0	0	0	721.381	202.141
GEL-2455551-11	192.222	349.824	0	0	0	0	0	0	0	0	0	0	0	0	0	0	0	0	731.46	240.493
GEL-2650994-11	226.277	307.79	0	0	0	0	0	0	0	0	0	0	0	0	0	0	0	0	784.189	243.744
GEL-2423922-11	136.081	327.363	0	0	0	0	0	0	0	0	0	0	0	0	0	0	0	0	771.091	208.464
GEL-2173131-11	530.311	491.137	0	0	0	0	0	0	0	0	0	0	0	0	0	0	0	0	1166.76	154.792
GEL-2321487-11	409.646	492.238	0	0	0	0	0	0	0	0	0	0	0	0	0	0	0	0	839.351	158.766
GEL-2120540-11	299.706	373.321	0	0	0	0	0	0	0	0	0	0	0	0	0	0	0	0	788.593	175.38
GEL-2818347-11	588.701	436.329	0	0	0	0	0	0	0	0	0	0	0	0	0	0	0	0	948.537	209.433
GEL-2912640-11	423.499	347.97	0	0	0	0	0	0	0	0	0	0	0	0	0	0	0	0	659.281	152.25
GEL-2884360-11	0	191.874	0	0	0	0	0	0	0	0	0	0	0	0	0	0	0	0	862.47	252.656
GEL-2842341-11	0	161.584	0	0	0	0	0	0	0	0	0	0	0	0	0	0	0	0	863.595	274.821
GEL-2129441-11	183.287	417.695	0	0	0	0	0	0	0	0	0	0	0	0	0	0	0	0	685.001	274.018
GEL-2536385-11	450.537	432.145	0	0	0	0	0	0	0	0	0	0	0	0	0	0	0	0	963.445	251.874
GEL-2704039-11	148.29	462.022	0	0	0	0	0	0	0	0	0	0	0	0	0	0	0	0	810.156	206.533
GEL-2160697-11	0	221.165	0	0	0	0	0	0	0	0	0	0	0	0	0	0	0	0	1159.91	390.924
GEL-2008456-11	368.386	479.885	0	0	0	0	0	0	0	0	0	0	0	0	0	0	0	0	696.312	193.418
GEL-2094526-11	369.076	362.821	0	0	0	0	0	0	0	0	0	0	0	0	0	0	0	0	767.553	133.549
GEL-2948666-11	677.949	383.075	0	0	0	0	0	0	0	0	0	0	0	0	0	0	0	0	1018.99	165.985
GEL-2485211-11	125.175	406.128	0	0	0	0	0	0	0	0	0	0	0	0	0	0	0	0	708.054	200.644
GEL-2515324-11	657.329	457.155	0	0	0	0	0	0	0	0	0	0	0	0	0	0	0	0	887.622	219.893
GEL-2324107-11	245.051	347.262	0	0	0	0	0	0	0	0	0	0	0	0	0	0	0	0	866	193.687
GEL-2907641-11	0	312.419	0	0	0	0	0	0	0	0	0	0	0	0	0	0	0	0	951.419	223.162
GEL-2290551-11	1158.37	510.345	0	0	0	0	0	0	0	0	0	0	0	0	0	0	0	0	1558.22	280.065
GEL-2189282-11	582.123	342.238	0	0	0	0	0	0	0	0	0	0	0	0	0	0	0	0	1072.96	99.6747
GEL-2100093-11	218.655	402.732	0	0	0	0	0	0	0	0	0	0	0	0	0	0	0	0	921.805	168.808
GEL-2106622-11	191.67	401.79	0	0	0	0	0	0	0	0	0	0	106.847	0	0	0	0	0	785.38	173.313
GEL-2931455-11	152.812	293.1	0	0	0	0	0	0	0	0	0	0	0	0	0	0	0	0	800.703	399.385
GEL-2311435-11	0	306.934	0	0	0	0	0	0	0	0	0	0	0	0	0	0	0	0	857.535	348.531
GEL-2320112-11	230.781	475.574	0	0	0	0	0	0	0	0	0	0	0	0	0	0	0	0	744.779	216.866
GEL-2336491-11	311.854	373.89	0	0	0	0	0	0	0	0	0	0	0	0	0	0	0	0	741.909	214.346
GEL-2888136-11	297.83	358.33	0	0	0	0	0	0	0	0	0	0	0	0	0	0	0	0	955.085	182.755
GEL-2955744-11	644.669	514.491	0	0	0	298.618	0	256.462	0	0	0	0	0	0	0	0	0	0	871.829	175.931
GEL-2381377-11	1004.31	461.553	0	0	0	0	0	0	0	0	0	0	0	0	0	0	0	0	865.259	221.879
GEL-2882651-11	1429	663.021	0	0	0	0	0	0	0	0	0	0	0	0	0	0	0	0	824.362	156.62
GEL-2662330-11	645.508	643.128	0	0	0	0	0	0	0	0	0	0	0	0	0	0	0	0	1231.53	201.834
GEL-2825577-11	785.268	489.235	0	0	0	0	0	0	0	0	0	0	0	0	0	0	0	0	1220.44	249.055
GEL-2861017-11	182.451	359.546	0	0	0	0	0	0	0	0	0	0	0	0	0	0	0	0	898.86	227.143
GEL-2210829-11	0	237.051	0	0	0	0	0	0	0	0	0	0	0	0	0	0	0	0	875.931	246.018
GEL-2575629-11	1180.07	470.066	0	0	0	0	0	0	0	0	0	0	0	0	0	0	0	0	921.316	150.548
GEL-2908891-11	350.768	567.758	0	0	0	0	0	0	0	0	0	0	0	0	0	0	0	0	1233.01	474.464
GEL-2620622-11	456.232	328.143	0	0	0	656.179	0	266.922	0	0	0	0	0	0	0	0	0	0	1254.11	179.414
GEL-2831380-11	176.016	0	0	0	0	0	0	0	0	0	0	0	0	0	0	0	0	0	1409.4	666.583
GEL-2481421-11	659.252	546.931	0	0	0	0	0	0	0	0	0	0	0	0	0	0	0	0	1123.95	164.866
GEL-2295114-11	331.338	458.283	0	0	0	0	0	0	0	0	0	0	0	0	0	0	0	0	993.178	255.201
GEL-2123202-11	392.466	488.615	0	0	0	0	0	0	0	0	0	0	0	0	0	0	0	0	822.913	147.005
GEL-2266920-11	590.048	667.358	0	0	0	0	0	0	0	0	0	0	0	0	0	0	0	0	1070.21	252.388
GEL-2089911-11	0	295.33	0	0	0	294.071	0	286.928	0	0	0	0	0	0	0	0	0	0	976.428	305.243
GEL-2616477-11	156.792	441.605	0	0	0	0	0	0	0	0	0	0	0	0	0	0	0	0	706.224	208.38
GEL-2655595-11	210.811	386.138	0	0	0	0	0	0	0	0	0	0	0	0	0	0	0	0	863.102	212.949
GEL-2025571-11	292.186	467.374	0	0	0	0	0	0	0	0	0	0	0	0	0	0	0	0	1504.16	318.277
GEL-2325162-11	0	532.371	0	0	0	0	0	0	0	0	0	0	0	0	0	0	0	0	1136.86	407.768
GEL-2753108-11	214.992	503.119	0	0	0	0	0	0	0	0	0	0	0	0	0	0	0	0	908.413	140.475
GEL-2042173-11	176.045	470.508	0	0	0	311.189	0	345.193	0	0	0	0	0	0	0	0	0	0	950.367	214.699
GEL-2743274-11	127.448	374.238	0	0	0	0	0	0	0	0	0	0	0	0	0	0	0	0	934.224	231.09
GEL-2242878-11	0	417.898	0	0	0	0	0	0	0	0	0	0	0	0	0	0	0	0	1169.45	316.655
GEL-2704338-11	1558.26	680.047	0	0	0	0	0	0	0	0	0	0	0	0	0	0	0	0	1011.07	147.622
GEL-2940266-11	822.467	240.584	0	0	0	0	0	0	0	0	0	0	0	0	0	0	0	0	1166.81	309.138
GEL-2292798-11	211.52	423.399	0	0	0	0	0	0	0	0	0	0	0	0	0	0	0	0	776.621	301.46
GEL-2524099-11	0	0	0	0	0	0	0	0	0	0	0	0	0	0	0	0	0	0	1166.43	347.566
GEL-2937320-11	150.951	284.746	0	0	0	0	0	0	0	0	0	0	0	0	0	0	0	0	691.615	136.688
GEL-2286478-11	277.187	292.8	0	0	0	0	0	0	0	0	0	0	0	0	0	0	0	0	929.477	240.536
GEL-2990191-11	0	289.288	0	0	0	0	0	0	0	0	0	0	0	0	0	0	0	0	891.474	218.239
GEL-2269796-11	185.894	329.782	0	0	0	0	0	0	0	0	0	0	0	0	0	0	0	0	953.76	153.564
GEL-2604265-11	266.128	368.038	0	0	0	0	0	0	0	0	0	0	0	0	0	0	0	0	990.879	251.955
GEL-2226304-11	162.65	299.085	0	0	0	0	0	0	0	0	0	0	0	0	0	0	0	0	877.702	176.563
GEL-2233472-11	134.596	315.866	0	0	0	0	0	0	0	0	0	0	0	0	0	0	0	0	737.941	239.597
GEL-2106867-11	168.292	229.241	0	0	0	0	0	0	0	0	0	0	0	0	0	0	0	0	932.805	224.661
GEL-2238063-11	227.633	324.385	0	0	0	0	0	0	0	0	0	0	0	0	0	0	0	0	894.525	236.458
GEL-2574576-11	100.861	416.824	0	0	0	0	0	0	0	0	0	0	0	0	0	0	0	0	696.781	255.534
GEL-2769081-11	1116.31	336.086	0	0	0	506.396	0	347.282	0	0	0	0	0	0	0	0	0	0	1678.61	201.309
GEL-2635919-11	163.141	366.311	0	0	0	0	0	0	0	0	0	0	0	0	0	0	0	0	1227.16	282.387
GEL-2969947-11	468.518	395.45	0	0	0	0	0	0	0	0	0	0	0	0	0	0	0	0	838.113	233.92
GEL-2171900-11	0	328.986	0	0	0	0	0	0	0	0	0	0	0	0	0	0	0	0	810.552	256.462
GEL-2618411-11	180.82	381.694	0	0	0	0	0	0	0	0	0	0	0	0	0	0	0	0	769.252	167.234
GEL-2902442-11	0	297.487	0	0	0	516.572	0	0	0	0	0	0	0	0	0	0	0	0	916.529	431.412
GEL-2509195-11	144.064	270.987	0	0	0	0	0	0	0	0	0	0	0	0	0	0	0	0	822.444	182.506
GEL-2818182-11	0	365.858	0	0	0	0	0	0	0	0	0	0	0	0	0	0	0	0	812.38	305.762
GEL-2666584-11	110.839	278.551	0	0	0	0	0	0	0	0	0	0	0	0	0	0	0	0	979.761	188.85
GEL-2446328-11	223.165	346.103	0	0	0	0	0	0	0	0	0	0	0	0	0	0	0	0	1082.15	224.587
GEL-2314174-11	0	0	0	0	0	0	0	0	0	0	0	0	0	0	0	0	0	0	1306.28	418.723
GEL-2884854-11	147.538	344.976	0	0	0	0	0	0	0	0	0	0	0	0	0	0	0	0	789.156	199.33
GEL-2967292-11	0	305.788	0	0	0	196.894	0	0	0	0	0	0	0	0	0	0	0	0	1351.01	374.303
GEL-2968088-11	0	288.47	0	0	0	0	0	0	0	0	0	0	0	0	0	0	0	0	1013.76	263.768
GEL-2260202-11	124.864	363.924	0	0	0	0	0	0	0	0	0	0	0	0	0	0	0	0	1055.15	217.057
GEL-2755469-11	168.82	439.736	0	0	0	0	0	0	0	0	0	0	0	0	0	0	0	0	1181.33	352.117
GEL-2017906-11	0	0	0	0	0	0	0	0	0	0	0	0	0	0	0	0	0	0	982.182	488.818
GEL-2227911-11	0	339.432	0	0	0	0	0	0	0	0	0	0	0	0	0	0	0	0	861.23	237.338
GEL-2617828-11	173.365	279.709	0	0	0	0	0	0	0	0	0	0	0	0	0	0	0	0	741.029	180.897
GEL-2349987-11	0	0	0	339.893	0	0	0	0	0	0	0	0	0	0	0	0	0	0	983.013	506.094
GEL-2194691-11	182.583	293.797	0	0	0	0	0	0	0	0	0	0	0	0	0	0	0	0	733.019	198.6
GEL-2558621-11	0	311.707	0	0	0	360.931	0	0	0	0	0	275.978	0	0	0	0	0	0	2011.84	368.549
GEL-2102988-11	228.258	686.958	0	0	0	0	0	0	0	0	0	0	0	0	0	0	0	0	1005.65	363.133
GEL-2001806-11	1488.34	716.971	0	0	0	0	0	0	0	0	0	0	0	0	0	0	0	0	1001.08	112.609
GEL-2158820-11	1183.93	767.478	0	0	0	0	0	0	0	0	0	0	0	0	0	0	0	0	1074.22	177.371
GEL-2841823-11	1283.68	580.904	0	0	0	0	0	0	0	0	0	0	0	0	0	0	0	0	1096.66	145.758
GEL-2209077-11	1413.14	703.375	0	0	0	0	0	0	0	0	0	0	0	0	0	0	0	0	1018.71	85.7708
GEL-2752151-11	1212.63	814.436	0	0	0	0	0	0	0	0	0	0	0	0	0	0	0	0	1056.84	336.098
GEL-2296405-11	702.429	326.371	0	0	0	0	0	0	0	0	0	0	0	0	0	0	0	0	1510.72	586.477
GEL-2276479-11	1246.68	470.465	0	0	0	0	0	0	0	0	0	0	0	0	0	0	0	0	1287.14	85.7177
GEL-2892248-11	1391.18	554.875	0	0	0	0	0	0	0	0	0	0	0	0	0	0	0	0	1218.82	99.1303
GEL-2709321-11	805.357	252.689	0	0	0	0	0	0	0	0	0	0	0	0	0	0	0	0	1555.6	568.357
GEL-2955264-11	1488.29	485.905	0	0	0	0	0	0	0	0	0	0	0	0	0	0	0	0	1363.28	136.523
GEL-2767461-11	1177.95	481.311	0	0	0	0	0	0	0	0	0	0	0	0	0	0	0	0	918.657	209.087
GEL-2598969-11	1678.88	652.863	0	0	0	0	0	0	0	0	0	0	0	0	0	0	0	0	1047.98	86.2842
GEL-2335128-11	677.618	416.658	0	0	0	0	0	0	0	0	0	0	0	0	0	0	0	0	247.52	145.204
GEL-2369503-11	1340.08	544.589	0	0	0	0	0	0	0	0	0	0	0	0	0	0	0	0	1171.04	145.294
GEL-2376782-11	1937.81	748.775	0	0	0	0	0	0	0	0	0	0	0	0	0	0	0	0	1409.74	142.678
GEL-2144436-11	1537.04	428.246	0	0	0	0	0	0	0	0	0	0	0	0	0	0	0	0	977.97	74.7454
GEL-2794544-11	1173.91	439.123	0	0	0	0	0	0	0	0	0	0	0	0	0	0	0	0	1423.27	128.689
GEL-2467522-11	2561.23	1158.08	0	0	0	0	0	0	0	0	0	0	0	0	0	0	0	0	1027.23	105.46
GEL-2906621-11	854.399	537.702	0	0	0	0	0	0	0	0	0	0	0	0	0	0	0	0	251.288	178.611
GEL-2482826-11	2085.3	655.922	0	0	0	0	0	0	0	0	0	0	0	0	0	0	0	0	1342.42	128.36
GEL-2906395-11	1332.9	690.624	0	0	0	410.033	0	0	0	0	0	0	0	0	0	0	0	0	1517.49	432.96
GEL-2970073-11	340.175	590.567	0	0	0	0	0	0	0	0	0	0	0	0	0	0	0	0	902.927	174.331
GEL-2728245-11	808.495	814.977	0	0	0	0	0	0	0	0	0	0	0	0	0	0	0	0	1045.01	122.523
GEL-2985500-11	1388.16	674.501	0	0	0	0	0	0	0	0	0	0	0	0	0	0	0	0	864.204	116.134
GEL-2971184-11	355.501	682.651	0	0	0	0	0	0	0	0	0	0	0	0	0	0	0	0	1039.74	248.105
GEL-2796634-11	6910.87	21003.7	0	0	0	0	0	0	0	0	0	5954.19	0	0	0	0	0	0	10445.6	2046.7
GEL-2137323-11	231.543	369.689	0	0	0	0	0	0	0	0	0	0	0	0	0	0	0	0	894.949	291.819
GEL-2075369-11	257.435	346.992	0	0	0	0	0	0	0	0	0	0	0	0	0	0	0	0	918.404	298.168
GEL-2777905-11	432.841	665.294	0	0	0	0	0	0	0	0	0	0	0	0	0	0	0	0	833.259	419.606
GEL-2476561-11	910.182	435.223	0	0	0	0	0	0	0	0	0	0	0	0	0	0	0	0	1034.32	292.274
GEL-2156979-11	309.914	566.361	0	0	0	0	0	166.408	0	0	0	0	0	0	0	0	0	0	836.182	547.135
GEL-2762219-11	547.934	740.23	0	0	0	0	0	0	0	0	0	0	0	0	0	0	0	0	794.708	364.127
GEL-2936411-11	519.089	552.874	0	0	0	0	0	0	0	0	0	0	0	0	0	0	0	0	727.01	327.027
GEL-2985749-11	327.474	211.901	0	0	0	0	0	0	0	0	0	0	0	0	0	0	0	0	1334	292.624
GEL-2915829-11	184.091	487.665	0	0	0	0	0	0	0	0	0	0	0	0	0	0	0	0	721.343	278.901
GEL-2503292-11	324.445	722.675	0	0	0	0	0	268.499	0	0	0	0	0	0	0	0	0	616.146	946.665	729.57
GEL-2063357-11	1690.24	671.211	0	0	0	0	0	268.251	0	0	0	0	0	0	0	0	0	0	1234.33	306.963
GEL-2865642-11	321.802	819.39	0	0	0	0	0	0	0	0	0	0	0	0	0	0	0	0	776.284	444.524
GEL-2868314-11	924.214	1022.24	0	0	0	0	0	0	0	0	0	0	0	0	0	0	0	0	1012.84	412.703
GEL-2841945-11	424.798	0	0	220.07	0	0	0	0	0	0	0	407.744	0	0	0	0	0	0	1792.45	267.939
GEL-2244146-11	206.792	265.332	0	0	0	0	0	0	0	0	0	0	0	0	0	0	0	0	1222.7	285.178
GEL-2152751-11	0	283836	0	0	0	0	0	0	0	0	0	110357	0	0	0	0	0	0	30144.8	42863.2
GEL-2882674-11	1508.77	2742.07	0	0	0	0	0	0	0	0	0	0	0	0	0	0	0	0	1901.71	607.45
GEL-2054972-11	0	0	0	0	784.106	0	0	0	0	0	1589.74	0	0	864.215	0	921.942	0	0	4493.04	2487.95
GEL-2757573-11	702.837	1013.09	0	0	0	0	0	0	0	0	0	0	0	312.233	0	0	0	0	1554.51	564.322
GEL-2351625-11	1153.91	957.353	0	0	0	0	0	0	0	0	0	0	0	0	0	0	0	0	1798.58	653.161
GEL-2075992-11	684.691	641.992	0	0	0	0	0	0	0	0	0	0	0	241.915	0	0	0	0	1127.56	274.843
GEL-2565597-11	286.811	0	0	0	0	0	0	0	0	0	0	0	0	320.368	0	239.451	0	281.137	1831.23	523.004
GEL-2209164-11	478.119	404.778	0	0	0	0	0	0	0	0	0	0	0	0	0	0	0	0	1050.67	276.434
GEL-2701123-11	801.364	331.012	0	0	0	0	0	0	0	0	0	276.475	0	0	0	0	0	0	1681.39	470.762
GEL-2087137-11	835.099	1033.57	0	0	0	0	0	0	0	0	0	0	0	0	0	469.382	0	0	1903.42	834.525
GEL-2725450-11	20879.3	134152	0	0	0	0	0	0	0	0	0	47880.7	0	0	0	0	0	0	39040.7	9317.45
GEL-2745714-11	909.319	1346.46	0	0	0	0	0	0	0	0	0	0	0	0	0	0	0	0	1935.92	1198.3
GEL-2253137-11	7585.36	3799	0	0	0	0	0	0	0	0	0	0	0	1097.5	0	0	0	0	1103.2	1078.94
GEL-2953219-11	423.436	486.221	0	0	0	0	0	0	0	0	0	0	0	797.602	0	0	0	0	1322.2	539.543
GEL-2687935-11	911.181	997.189	0	0	0	0	0	0	0	0	0	0	0	0	0	0	0	641.728	944.772	643.13
GEL-2653351-11	366.564	935.926	0	0	0	0	0	0	0	0	0	0	0	0	0	0	0	2094.58	663.894	807.034
GEL-2439428-11	1114.3	1079.02	0	0	0	0	0	0	0	0	0	0	0	0	0	0	0	0	1127.93	565.752
GEL-2232061-11	0	0	0	0	0	0	0	0	0	0	0	183.993	0	537.326	0	0	0	0	1343.99	336.689
GEL-2204385-11	559.432	641.826	0	0	0	0	0	0	0	0	0	0	0	0	0	0	0	0	951.026	420.716
GEL-2116758-11	5771.44	52711	0	0	0	0	4696.2	0	0	0	0	15142.3	0	0	0	0	0	0	7954.14	72.8632
GEL-2948280-11	548.124	898.048	0	0	0	0	0	0	0	0	0	0	0	0	0	0	0	0	825.541	296.287
GEL-2549788-11	452.959	401.058	0	0	0	0	0	0	0	0	0	213.392	0	0	0	0	0	0	1153.24	318.349
GEL-2824699-11	411.196	0	0	0	0	0	0	0	0	0	0	0	0	0	0	324.028	0	0	1608.52	397.256
GEL-2028967-11	854.548	697.771	0	0	0	0	0	0	0	0	0	0	0	0	0	0	0	0	1139.99	386.694
GEL-2588470-11	592.283	430.058	0	0	0	0	0	0	0	0	0	0	0	0	0	0	0	0	1012.95	452.712
GEL-2306381-11	440.049	315.149	0	0	0	0	0	0	0	0	0	0	0	0	0	0	0	182.592	1274.92	431.293
GEL-2190558-11	523.843	0	0	0	0	0	0	0	0	0	0	241.443	0	0	0	0	0	0	1863.14	747.576
GEL-2557001-11	508.026	351.545	0	0	0	0	0	0	0	0	0	0	0	0	0	0	0	0	1198.12	232.307
GEL-2948665-11	261.293	472.973	0	0	0	0	0	0	0	0	0	0	0	268.734	0	0	0	0	1101.05	224.948
GEL-2974852-11	12248.1	77434.6	0	0	0	0	0	0	0	0	0	24395.3	0	0	0	0	0	0	13072.7	3667.28
GEL-2798900-11	27310.7	116813	0	0	0	0	0	0	0	0	0	49889.6	0	0	0	0	0	0	12818	2824.96
GEL-2376444-11	553.049	543.569	0	0	0	0	0	0	0	0	0	0	0	0	0	0	0	823.898	1449.28	372.204
GEL-2541225-11	1426.42	1384.09	0	0	0	0	0	0	0	0	0	0	0	0	0	0	0	0	1317.68	506.811
GEL-2986936-11	1580.95	834.722	0	0	0	0	0	0	0	0	0	0	0	0	0	0	0	0	1195.86	275.465
GEL-2411132-11	513.695	286.469	0	0	0	0	0	0	0	0	0	355.104	0	0	0	0	0	0	1695.26	416.474
GEL-2404139-11	492.269	596.742	0	0	0	0	0	275.845	0	0	0	0	0	0	0	0	0	0	790.238	718.906
GEL-2307544-11	404.922	459.928	0	0	0	0	0	0	0	0	0	0	0	0	0	0	0	0	932.218	451.931
GEL-2779755-11	1360.81	2343.38	0	0	0	0	0	0	0	0	0	0	0	0	0	0	0	0	1485.63	614.185
GEL-2789759-11	797.981	717.593	0	0	0	0	0	0	0	0	0	0	0	0	0	0	0	0	991.494	462.932
GEL-2143810-11	1158.19	556.393	0	0	0	0	0	0	0	0	0	0	0	621.393	0	0	0	0	1525.29	744.74
GEL-2581534-11	583.09	911.164	0	0	0	0	0	0	0	0	0	0	0	441.956	0	0	0	0	1180.53	492.264
GEL-2157698-11	524.224	696.863	0	0	0	0	0	0	0	0	0	0	0	0	0	0	0	299.517	790.988	421.409
GEL-2061730-11	17935	127872	0	0	0	0	0	0	0	0	0	47258.8	0	0	0	0	0	0	16881	8222.17
GEL-2694933-11	1369.78	1168.28	0	0	0	0	0	0	0	0	0	0	0	0	0	0	0	0	1029.35	485.589
GEL-2672040-11	707.016	407.434	0	0	0	0	0	0	0	0	0	0	0	0	0	0	0	0	1162.22	395.331
GEL-2354258-11	969.348	1056.16	0	0	0	0	0	0	0	0	0	0	0	0	0	0	0	0	947.918	199.572
GEL-2124029-11	0	285.371	0	0	0	0	0	0	0	0	0	0	0	0	0	0	0	0	814.251	213.379
GEL-2767961-11	2893.21	1743.75	0	0	0	0	0	0	0	0	0	0	0	0	0	0	0	0	1356.19	456.85
GEL-2817677-11	2194.08	792.321	0	0	0	0	0	0	0	0	0	0	0	0	0	0	0	0	978.338	577.259
GEL-2729431-11	16542	111833	0	0	0	0	10311.1	0	0	0	0	40457.2	0	0	0	0	0	0	17580.3	342.904
GEL-2522106-11	1245.86	623.394	0	0	0	0	0	0	0	0	0	0	0	436.711	0	0	0	0	1660.96	420.074
GEL-2922925-11	574.243	1022.47	0	0	0	0	0	0	0	0	0	0	0	0	0	0	0	0	995.154	333.137
GEL-2501324-11	1739.96	899.914	0	0	0	0	0	0	0	0	0	0	0	0	0	0	0	0	726.01	530.119
GEL-2324685-11	1156.92	1107.39	0	0	0	0	0	0	0	0	0	0	0	0	0	0	0	0	1171.55	397.132
GEL-2486014-11	1069.35	1056.8	0	0	0	0	0	0	0	0	0	0	0	0	0	0	0	0	1101.53	887.32
GEL-2584929-11	2246.88	2219.27	0	0	0	0	0	0	0	0	0	0	0	0	0	0	0	0	1137.83	665.017
GEL-2649875-11	1711.94	730.801	0	0	0	0	0	0	0	0	0	0	0	227.818	0	0	0	0	868.818	239.627
GEL-2174476-11	691.777	1622.97	0	0	0	0	0	0	0	0	0	0	0	0	0	0	0	706.359	1024.21	235.68
GEL-2308807-11	1590.15	836.17	0	0	0	0	0	0	0	0	0	0	0	0	0	0	0	356.254	330.789	389.632
GEL-2397289-11	538.873	978.733	0	0	0	0	0	0	0	0	0	0	0	0	0	0	0	0	1000.21	391.188
GEL-2630934-11	245.515	388.123	0	0	0	0	0	0	0	0	0	0	0	0	0	0	0	0	1107.28	430.082
GEL-2721396-11	908.452	928.24	0	0	0	0	0	0	0	0	0	0	0	281.932	0	0	0	0	887.482	347.893
GEL-2114241-11	431.293	720.011	0	0	0	0	0	0	0	0	0	0	0	229.605	0	0	0	0	1079.52	388.57
GEL-2630510-11	280.511	705.249	0	0	0	0	0	0	0	0	0	0	0	0	0	0	0	0	785.336	394.903
GEL-2673781-11	508.922	450.381	0	0	0	0	0	0	0	0	0	0	0	200.914	0	0	0	316.459	920.528	271.797
GEL-2642279-11	377.254	536.204	0	0	0	0	0	0	0	0	0	0	0	0	0	0	0	0	830.139	435.402
GEL-2953468-11	204.424	495.91	0	0	0	0	0	0	0	0	0	0	0	0	0	0	0	275.74	1098.66	235.265
GEL-2063708-11	171.907	501.107	0	0	0	0	0	0	0	0	156.742	0	0	243.631	0	0	0	0	977.234	341.379
GEL-2597015-11	381.054	795.799	0	0	0	0	0	0	0	0	0	0	0	247.783	0	0	0	0	1305.88	402.488
GEL-2804603-11	436.036	772.504	0	0	0	1175.75	0	423.617	0	0	0	0	0	0	0	0	0	0	1022	504.093
GEL-2250193-11	538.919	718.66	0	0	0	0	0	0	0	0	0	0	0	0	0	0	0	0	689.46	522.961
GEL-2463485-11	684.066	677.237	0	0	0	0	0	0	0	0	0	0	0	190.498	0	0	0	0	1382.5	309.699
GEL-2475036-11	202.483	435.866	0	0	0	0	0	0	0	0	0	0	0	142.939	0	0	0	185.195	920.804	273.713
GEL-2533146-11	556.328	1098.22	0	0	0	0	0	0	0	0	0	0	0	0	0	0	0	0	1184.55	662.902
GEL-2241271-11	606.529	758.095	0	0	0	0	0	0	0	0	0	0	0	0	0	0	0	0	850.246	532.13
GEL-2273451-11	406.347	427.712	0	0	0	0	0	0	0	0	0	0	0	0	0	0	0	0	1657.01	513.932
GEL-2533244-11	233.677	0	0	0	0	0	0	0	0	0	0	431.325	0	0	0	0	0	0	1679.29	255.705
GEL-2504907-11	456.499	512.041	0	0	0	0	0	0	0	0	0	0	0	0	0	0	0	0	875.607	249.853
GEL-2607660-11	4761.74	3580.83	0	0	0	0	0	0	0	0	0	0	0	0	0	0	0	678.69	1287.86	1268.87
GEL-2904230-11	1815.37	967.7	0	0	0	0	0	0	0	0	0	0	0	0	0	0	0	0	1131.09	338.837
GEL-2787207-11	426.821	632.888	0	0	0	0	0	0	0	0	0	0	0	0	0	0	0	0	1325.77	399.526
GEL-2383539-11	23844.8	91995.5	0	0	0	0	0	0	0	0	0	49121.9	0	0	0	0	0	0	0	15382.8
GEL-2254802-11	1225.79	512.752	0	0	0	0	0	0	0	0	0	0	0	0	0	0	0	0	1525.29	216.169
GEL-2696197-11	938.31	406.944	0	0	0	0	0	0	0	0	0	0	0	0	0	0	0	0	1536.23	510.515
GEL-2505707-11	2046.32	1124.28	0	0	0	0	0	0	0	0	0	0	0	0	0	0	0	0	1320.64	456.76
GEL-2650205-11	2603.09	1091.58	0	0	0	0	0	0	0	0	0	0	0	0	0	0	0	0	1330.16	362.168
GEL-2203650-11	2121.05	991.26	0	0	0	0	0	0	0	0	0	0	0	0	0	0	0	0	1185.85	92.8438
GEL-2576096-11	1133.81	719.006	0	0	0	0	0	0	0	0	0	0	0	0	0	0	0	0	1333.03	436.149
GEL-2514933-11	0	410.962	0	0	301.686	0	0	177.24	0	0	0	0	0	0	0	0	0	0	1146.95	522.159
GEL-2716427-11	0	152.781	0	0	159.552	0	0	146.041	0	0	0	0	0	0	0	0	0	0	851.67	401.956
GEL-2888607-11	341.33	411.568	0	0	0	0	0	0	0	0	0	0	0	0	0	0	0	0	1059.58	471.526
GEL-2391822-11	196.988	273.683	0	0	0	0	0	0	0	0	0	0	0	0	0	0	0	0	992.768	143.561
GEL-2612345-11	6551.9	32116.2	0	0	0	0	0	0	0	0	0	3341.81	0	0	0	0	0	0	7688.75	2841.34
GEL-2533396-11	289.908	439.634	0	0	398.306	0	0	0	0	0	0	0	0	0	0	0	0	0	947.001	579.151
GEL-2551358-11	141.98	201.741	0	0	0	0	0	0	0	0	150.355	0	0	0	0	0	0	0	1078.26	498.666
GEL-2863336-11	0	453.483	0	0	194.52	0	0	0	0	0	0	0	0	0	0	0	0	0	943.017	524.979
GEL-2554383-11	0	376.536	0	0	599.503	0	0	256.864	0	0	0	0	0	0	0	0	0	0	677.141	604.956
GEL-2806623-11	174.674	196.007	0	0	384.195	0	0	186.564	0	0	0	0	0	0	0	0	0	0	1106.5	357.063
GEL-2890739-11	0	296.281	0	0	434.779	0	0	0	0	0	0	0	0	0	0	0	0	0	1517.47	748.466
GEL-2378153-11	304.205	537.656	0	0	0	0	0	0	0	0	0	0	0	0	0	0	0	0	773.267	377.873
GEL-2214161-11	528.321	467.076	0	0	368.431	0	0	0	0	0	0	0	0	0	0	0	0	0	798.487	563.686
GEL-2971457-11	357.761	546.037	0	0	518.622	0	0	0	0	0	0	0	0	0	0	0	0	0	804.032	514.547
GEL-2728200-11	0	367.509	0	0	239.24	0	0	191.935	0	0	0	0	0	0	0	0	0	0	989.629	582.687
GEL-2173219-11	189.445	221.51	0	0	0	0	0	0	0	0	0	0	0	0	0	0	0	0	1010.99	441.055
GEL-2503610-11	206.387	401.635	0	0	0	0	0	0	0	0	0	0	0	0	0	0	0	0	900.62	485.358
GEL-2113401-11	264.672	398.774	0	0	0	0	0	297.416	0	0	0	0	0	0	0	0	0	0	953.985	216.153
GEL-2683286-11	0	272.866	0	0	0	0	0	0	0	0	0	0	0	0	0	0	0	0	1015.34	649.795
GEL-2541264-11	216.354	333.704	0	0	410.098	0	0	0	0	0	0	0	0	0	0	0	0	0	977.139	539.705
GEL-2062963-11	161.826	257.397	0	0	208.534	0	0	0	0	0	0	0	0	0	0	0	0	0	781.7	455.542
GEL-2822418-11	285.004	220.793	0	0	0	0	0	794.659	0	0	0	0	0	0	0	0	0	0	838.792	431.752
GEL-2670549-11	137.003	227.278	0	0	0	0	0	0	0	0	0	0	0	0	0	0	0	0	938.425	589.294
GEL-2707250-11	0	526.779	0	0	485.041	0	0	0	0	0	357.656	0	0	0	0	0	0	0	1282.72	619.802
GEL-2190274-11	808.374	226.365	0	0	0	0	0	0	0	0	0	0	0	0	0	0	0	0	1390.02	225.245
GEL-2910537-11	1403.97	530.794	0	0	0	0	0	0	0	0	0	0	0	0	0	0	0	0	1316.74	160.494
GEL-2678526-11	1590.14	456.47	0	0	0	0	0	0	0	0	0	0	0	0	0	0	0	0	896.346	66.0493
GEL-2548587-11	1412.06	378.409	0	0	0	0	0	0	0	0	0	0	0	0	0	0	0	0	1120.42	88.1064
GEL-2739759-11	2882.33	1194.5	0	0	0	0	0	0	0	0	0	0	0	0	0	0	0	0	1054.02	197.141
GEL-2558881-11	1297.51	673.261	0	0	0	0	0	0	0	0	0	0	0	0	0	0	0	0	909.07	394.156
GEL-2301371-11	787.107	1526.2	3332.58	0	0	0	0	0	0	0	634.719	0	0	0	0	0	0	0	1725.92	1674.47
GEL-2746602-11	0	0	0	0	0	0	0	0	0	0	2753.5	0	0	1323.44	0	1541.77	0	0	7193.22	4019.07
GEL-2254315-11	0	432.531	1990.7	0	0	0	0	0	0	0	0	0	0	0	0	0	0	0	1565	985.765
GEL-2582413-11	0	0	0	0	0	0	0	0	0	0	1872.76	0	0	0	0	0	0	0	4884.6	3042.64
GEL-2548558-11	207.982	0	1167.46	0	0	0	0	0	0	0	0	0	0	0	0	0	0	0	1316.3	518.259
GEL-2761896-11	0	0	438.567	0	0	0	0	0	0	0	0	0	0	0	221.751	0	0	0	1354.86	308.818
GEL-2284242-11	0	397.96	1124.31	0	0	0	0	0	0	0	295.835	0	0	0	645.116	0	0	0	1153.77	677.014
GEL-2728675-11	250.063	303.83	595.908	0	0	0	0	0	0	0	0	0	0	0	0	0	0	0	1446.05	345.147
GEL-2542991-11	228.338	380.582	259.095	0	0	0	0	0	0	0	0	0	0	0	0	0	0	0	917.125	350.859
GEL-2830345-11	0	0	0	0	0	0	0	0	0	0	3568.44	0	1112.05	0	1410.6	1643.92	0	0	7010.96	3995.02
GEL-2007998-11	961.114	749.434	1021.69	0	0	0	0	0	0	0	0	0	0	0	0	0	0	0	1090.58	607.179
GEL-2470024-11	0	0	0	0	0	0	0	0	0	0	0	264.12	0	0	0	0	0	0	1056.6	99.284
GEL-2114504-11	240.243	321.241	627.605	0	0	0	0	0	0	0	0	0	0	0	0	0	0	0	939.934	525.978
GEL-2246876-11	542.868	537.695	433.145	0	0	0	0	0	0	0	0	0	0	0	0	0	0	0	1216.35	491.938
GEL-2768258-11	249.267	341.468	159.063	0	0	0	0	0	0	0	0	0	0	0	160.946	0	0	0	730.082	179.173
GEL-2527886-11	270.878	0	586.116	0	0	0	0	0	0	0	0	0	0	0	0	0	0	0	1304.35	685.652
GEL-2369628-11	0	355.31	0	0	0	0	0	0	0	0	0	0	0	0	0	0	0	0	804.549	380.14
GEL-2413507-11	0	198.489	0	0	0	0	0	0	0	0	0	0	0	0	0	0	0	0	697.941	134.57
GEL-2094661-11	136.611	308.766	297.253	0	0	0	0	0	0	0	142.716	0	0	0	290.221	0	0	0	752.489	33.9432
GEL-2839957-11	199.835	0	0	0	0	0	0	0	0	0	0	0	0	0	0	0	0	0	1071.9	705.267
GEL-2055246-11	0	0	608.507	0	0	0	0	0	0	0	0	0	0	0	0	0	0	0	1138.45	350.047
GEL-2604102-11	243.469	371.803	1227.92	0	0	0	0	0	0	0	0	0	0	0	0	0	0	0	883.879	633.93
GEL-2599593-11	344.57	343.308	559.913	0	0	0	0	0	0	0	0	0	0	0	0	0	0	0	1007.31	440.903
GEL-2355973-11	0	444.896	812.914	0	0	0	0	0	0	0	0	0	0	0	0	0	0	0	1014.36	884.83
GEL-2139504-11	312.844	0	0	0	0	0	0	0	0	0	0	236.896	0	0	0	0	0	0	1808.68	446.577
GEL-2012174-11	631.522	549.404	287.467	0	0	0	0	0	0	0	0	0	0	0	0	0	0	0	802.312	419.295
GEL-2598685-11	204.172	350.361	0	0	0	0	0	0	0	0	0	0	0	0	0	0	0	0	772.468	232.999
GEL-2597813-11	886.333	574.055	1704.7	0	0	0	0	0	0	0	0	0	0	0	0	0	0	0	858.787	734.121
GEL-2726319-11	0	0	0	0	0	0	0	0	0	0	0	0	0	0	0	0	0	0	1264.09	647.91
GEL-2762236-11	160.899	0	0	0	0	0	0	0	0	0	0	0	0	0	0	0	0	0	1280.82	410.282
GEL-2397034-11	297.94	452.693	1293.26	0	0	0	0	0	0	0	0	0	0	0	476.365	0	0	0	1211.93	585.816
GEL-2988444-11	0	0	3734.67	0	0	0	0	0	0	0	0	0	0	0	548.028	0	0	0	1019.6	1632.7
GEL-2682483-11	862.378	0	676.237	764.757	0	0	0	0	0	0	0	0	0	0	0	0	0	0	1666.63	1074.99
GEL-2864848-11	1973.05	568.745	400.896	0	0	0	0	0	0	0	0	0	0	0	0	0	0	0	1278.22	308.096
GEL-2791928-11	330.128	0	412.456	0	0	0	0	0	0	0	0	0	0	0	0	0	0	0	1738.21	507.211
GEL-2628691-11	499.71	507.668	810.701	0	0	0	0	0	0	0	0	0	0	0	409.622	0	0	0	863.567	745.732
GEL-2658118-11	803.029	475.648	265.811	0	0	0	0	0	0	0	0	0	0	0	0	0	0	0	1146.32	262.192
GEL-2459924-11	867.658	444.527	0	0	0	0	0	0	0	0	0	0	0	0	0	0	0	0	796.616	145.2
GEL-2327810-11	1362.42	513.914	1491.45	0	0	0	0	0	0	0	0	0	0	0	0	0	0	0	846.747	571.469
GEL-2423441-11	6795.35	36507.1	0	0	0	0	3825.99	0	0	0	0	4711.42	0	0	0	0	0	0	11939.7	1401.42
GEL-2159214-11	643.209	544.264	0	0	0	0	0	0	0	0	0	0	0	0	0	0	0	0	1035.02	475.511
GEL-2993463-11	1720.81	682.839	745.064	0	0	0	0	0	0	0	0	0	0	0	0	0	0	0	1000.99	591.301
GEL-2584705-11	502	554.871	0	0	0	0	0	0	0	0	0	0	0	0	0	0	0	0	867.425	273.703
GEL-2390585-11	392.833	468.394	0	0	0	0	0	0	0	0	0	0	0	0	0	0	0	0	1482.66	391.117
GEL-2663731-11	259.817	353.204	339.182	0	0	0	0	0	0	0	0	0	0	0	0	0	0	0	1052.33	475.468
GEL-2026101-11	376.843	493.157	0	0	0	0	0	0	0	0	0	0	0	0	0	0	0	0	694.512	458.489
GEL-2736610-11	0	0	0	0	0	0	525.785	0	0	0	717.331	0	814.55	0	1005.52	1576.83	844.764	0	1411.18	2042.04
GEL-2391612-11	144.982	419.023	0	0	0	0	0	0	0	0	0	0	0	0	0	0	0	0	675.872	185.123
GEL-2978274-11	98.2727	269.89	0	0	0	0	0	0	0	0	0	0	0	0	0	0	0	0	752.003	352.835
GEL-2564451-11	0	0	0	0	0	0	0	0	0	0	0	148.071	0	0	0	0	0	0	1257.14	409.784
GEL-2229663-11	153.85	262.825	0	0	0	0	0	0	0	0	0	0	0	0	0	0	0	0	1062.86	331.461
GEL-2047470-11	115.26	312.694	0	0	0	0	0	0	0	0	0	0	0	0	0	0	0	0	802.257	374.789
GEL-2200736-11	147.154	438.384	227.354	0	0	0	0	0	0	0	0	0	0	0	0	0	0	0	1092.89	373.216
GEL-2061545-11	2889.86	1253.04	507.662	0	0	0	0	0	0	0	0	0	0	0	0	0	0	0	911.605	322.842
GEL-2224112-11	986.312	534.2	262.618	0	0	0	0	0	0	0	0	0	0	0	0	0	0	0	1021.94	416.932
GEL-2776708-11	10160.4	4091.24	0	0	0	0	0	0	0	0	0	0	0	0	0	0	0	0	2938.86	2464.48
GEL-2822877-11	1855.03	705.913	330.88	0	0	0	0	0	0	0	0	0	0	0	0	0	0	0	1179.32	319.864
GEL-2033299-11	922.884	475.946	0	0	0	0	0	0	0	0	0	0	0	0	0	0	0	0	1376.79	108.38
GEL-2203926-11	493.579	502.474	0	0	0	0	0	0	0	0	0	0	0	0	0	0	0	0	324.917	169.03
GEL-2981628-11	1662.2	731.393	1045.5	0	0	0	0	0	0	0	0	0	0	0	364.38	0	0	0	1170.2	374.325
GEL-2578653-11	1408.84	561.522	1152.13	0	0	0	0	0	0	0	0	0	0	0	0	0	0	0	1493.24	573.259
GEL-2249116-11	744.851	490.762	458.88	0	0	0	0	0	0	0	0	0	0	0	0	0	0	0	943.599	286.908
GEL-2992549-11	535.89	671.025	228.623	0	0	0	0	0	0	0	0	0	0	0	288.625	0	0	0	939.197	254.641
GEL-2728602-11	528.628	571.25	0	0	0	0	0	0	0	0	0	0	0	0	0	0	0	0	980.311	209.812
GEL-2829340-11	241.117	593.081	0	0	0	0	0	0	0	0	0	0	0	0	0	0	0	0	1088.19	354.616
GEL-2238977-11	327.88	408.106	0	0	0	0	0	0	0	0	0	0	0	0	0	0	0	0	860.505	303.509
GEL-2960676-11	506.695	881.284	0	0	0	0	0	0	0	0	0	0	0	0	0	0	0	0	1337.33	881.689
GEL-2868869-11	0	512.426	0	0	0	276.789	0	324.392	0	0	219.006	0	0	0	0	0	0	0	1165.01	277.382
GEL-2598351-11	422.094	600.262	0	0	0	0	0	0	0	0	0	0	0	0	0	0	0	0	968.568	223.075
GEL-2601286-11	260.867	381.563	0	0	0	490.473	0	228.417	0	0	0	0	0	0	0	0	0	0	972.021	96.6591
GEL-2584152-11	680.016	753.956	0	0	0	0	0	0	0	0	0	0	0	0	0	0	0	0	872.254	346.774
GEL-2471323-11	367.908	484.563	0	0	0	0	0	0	0	0	0	0	0	0	0	0	0	0	863.555	176.973
GEL-2862175-11	192.247	158.565	0	0	0	0	0	0	0	0	0	0	0	0	0	0	0	0	1200.89	362.298
GEL-2063379-11	0	193.367	0	0	0	0	0	0	0	0	92.3099	0	0	0	0	0	0	0	945.757	140.566
GEL-2484543-11	878.084	732.654	0	0	0	0	0	0	0	0	0	0	0	0	0	0	0	0	792.097	327.165
GEL-2987110-11	0	244.827	0	0	0	0	0	0	0	0	0	0	0	0	0	0	0	0	899.137	248.036
GEL-2399021-11	720.879	1201.83	0	614.129	0	0	0	0	0	0	0	0	0	0	0	0	0	0	993.94	420.227
GEL-2046939-11	397.456	416.023	0	0	0	0	0	0	0	0	0	0	0	0	0	0	0	0	983.26	190.26
GEL-2386258-11	715.35	450.873	0	0	0	0	0	0	0	0	0	0	0	0	0	0	0	0	1012.9	235.877
GEL-2993338-11	1567.31	558.01	0	0	0	0	0	0	0	0	0	0	0	0	0	0	0	0	889.414	211.268
GEL-2681172-11	1440.09	640.139	0	0	0	486.185	0	380.057	0	0	0	0	0	0	0	0	0	0	1305.44	95.0876
GEL-2784512-11	355.633	663.568	0	0	0	0	0	0	0	0	0	0	0	0	0	0	0	0	1106.12	298.681
GEL-2082041-11	330.253	424.918	0	0	0	0	0	0	0	0	162.847	0	0	0	0	0	0	0	1185.8	130.184
GEL-2991691-11	232.489	532.814	0	0	0	0	0	0	0	0	0	0	0	0	0	0	0	0	1037.47	428.226
GEL-2919468-11	178.775	380.895	0	0	0	0	0	0	0	0	0	0	0	0	0	0	0	0	862.677	212.653
GEL-2047526-11	153.055	351.71	0	0	0	0	0	0	0	0	0	0	0	0	0	0	0	0	1029.31	242.93
GEL-2835284-11	0	289.104	0	0	0	0	0	0	0	0	0	0	0	0	0	0	0	0	819.92	265.976
GEL-2025793-11	0	348.017	0	0	0	0	0	0	0	0	0	0	0	0	0	0	0	0	972.73	353.253
GEL-2756007-11	2186.62	637.804	0	0	0	0	0	0	0	0	0	0	0	0	0	0	0	0	1410	223.581
GEL-2806937-11	1039.5	476.721	0	0	0	0	0	0	0	0	0	0	0	0	0	0	0	0	1007.87	211.911
GEL-2351804-11	1053.43	455.663	0	0	0	0	0	0	0	0	0	0	0	0	0	0	0	0	1362.41	240.5
GEL-2457300-11	1037.97	399.86	0	0	0	243.546	0	266.613	0	0	0	0	0	0	0	0	0	0	1152.3	86.7086
GEL-2203724-11	1165.74	544.026	0	0	0	0	0	0	0	0	0	0	0	0	0	0	0	0	780.744	59.4852
GEL-2416191-11	1500.66	632.59	0	0	0	0	0	0	0	0	0	0	0	0	0	0	0	0	983.882	116.871
GEL-2573053-11	1869.54	807.183	0	0	0	0	0	0	0	0	0	0	0	0	0	0	0	0	987.778	133.5
GEL-2534481-11	1887.72	503.017	0	0	0	0	0	0	0	0	0	0	0	0	0	0	0	0	970.76	62.5008
GEL-2135957-11	963.672	1243.63	0	0	0	233.966	0	0	0	0	0	0	0	0	0	0	0	0	1053.27	341.456
GEL-2333941-11	657.074	651.109	0	0	0	0	0	0	0	0	0	0	0	0	0	0	0	0	910.702	286.115
GEL-2780315-11	0	0	0	0	0	0	0	0	0	0	352.442	0	0	0	0	0	0	0	1901.15	802.406
GEL-2728582-11	0	0	0	0	0	0	0	0	0	0	1150.02	0	0	0	0	742.181	0	0	3474.31	1674.49
GEL-2665909-11	172.177	303.493	0	0	0	0	0	0	0	0	147.14	0	0	0	0	0	0	0	1025.33	241.861
GEL-2055857-11	0	0	0	0	0	0	0	0	0	0	775.825	0	0	0	0	0	0	0	3003.23	1776.94
GEL-2382548-11	0	0	0	0	0	0	0	0	0	0	2606.14	0	0	1127.01	0	1193.64	0	0	6752.91	3035.3
GEL-2451783-11	285.335	485.422	0	0	0	0	0	0	0	0	198.503	0	0	0	0	0	0	0	1467.23	345.51
GEL-2370523-11	0	0	0	0	0	0	0	0	0	0	4707.83	0	1651.03	2698.88	0	2768.78	1879.07	0	11240.4	3172.97
GEL-2620459-11	0	0	0	0	0	0	0	0	0	0	247.998	0	0	0	0	0	0	0	2068.75	930.247
GEL-2112154-11	0	0	0	0	0	0	0	0	0	0	2185.14	0	0	1477.82	0	1176.55	1280.29	0	6813.83	2226.36
GEL-2556209-11	110.61	202.459	0	0	0	0	0	0	0	0	0	0	0	0	0	0	0	0	858.454	117.477
GEL-2368289-11	336.977	438.132	0	0	0	0	0	0	0	0	0	0	0	0	0	0	0	0	1069.52	212.37
GEL-2434669-11	620.955	769.497	0	0	0	0	0	0	0	0	0	0	0	0	0	0	0	0	1117.01	449.538
GEL-2144966-11	244.374	617.42	0	0	0	0	0	0	0	0	0	0	0	0	0	0	0	0	1155.32	302.888
GEL-2927929-11	837.844	694.134	0	0	0	0	0	0	0	0	0	0	0	0	0	0	0	0	1867.66	923.366
GEL-2298456-11	364.731	440.764	0	0	0	0	0	0	0	0	0	0	0	0	0	0	0	0	909.186	315.32
GEL-2687179-11	259.703	267.457	0	0	0	0	0	0	0	0	0	0	0	0	0	0	0	0	1153.73	220.107
GEL-2083765-11	387.334	332.267	0	0	0	0	0	0	0	0	0	0	0	0	0	0	0	0	1075.04	233.358
GEL-2672127-11	360.819	405.392	0	171.749	0	0	0	0	0	0	0	0	0	0	0	0	0	0	940.586	335.455
GEL-2305931-11	275.215	314.977	0	0	0	0	0	0	0	0	0	0	0	0	0	0	0	0	783.308	252.499
GEL-2485841-11	155.797	282.036	0	0	0	0	0	0	0	0	0	0	0	0	0	0	0	0	1140.36	222.802
GEL-2548935-11	313.601	405.515	0	0	0	0	0	0	0	0	0	0	0	0	0	0	0	0	965.227	205.657
GEL-2876990-11	320.56	629.655	0	0	0	0	0	0	0	0	289.153	0	0	0	0	0	0	0	1661.07	402.564
GEL-2459109-11	438.562	517.065	0	0	0	0	0	0	0	0	0	0	0	0	0	0	0	0	752.466	87.907
GEL-2924965-11	332.5	385.409	0	0	0	0	0	0	0	0	0	0	0	0	0	0	0	0	909.983	181.108
GEL-2765590-11	821.042	911.596	0	0	0	0	0	0	0	0	1248.39	0	0	0	1015.91	1598.13	0	0	5930.73	1124.21
GEL-2713980-11	212.397	226.838	0	0	0	0	0	0	0	0	0	0	0	0	0	0	0	0	921.322	158.443
GEL-2150324-11	97.4102	189.462	0	0	0	0	0	0	0	0	0	0	0	0	0	0	0	0	827.343	233.785
GEL-2918680-11	197.96	223.823	0	0	0	0	0	0	0	0	0	0	0	0	0	0	0	0	825.91	291.307
GEL-2483853-11	184.383	295.783	0	0	0	0	0	0	0	0	0	0	0	0	0	0	0	0	916.48	232.354
GEL-2132035-11	196.43	224.71	0	0	0	0	0	0	0	0	0	0	0	0	0	0	0	0	792.975	165.885
GEL-2703272-11	324.033	263.33	0	0	0	0	0	0	0	0	0	0	0	0	0	0	0	0	917.039	334.599
GEL-2547567-11	161.298	298.247	0	0	0	0	0	0	0	0	0	0	0	0	0	0	0	0	913.036	235.418
GEL-2175186-11	226.757	316.797	0	0	0	0	0	0	0	0	0	0	0	0	0	0	0	0	915.87	176.576
GEL-2484340-11	241.497	254.742	0	0	0	0	0	0	0	0	0	0	0	0	0	0	0	0	836.722	112.039
GEL-2473504-11	0	0	0	0	0	0	0	0	0	0	0	0	0	0	0	0	0	0	1018.65	323.352
GEL-2551828-11	118.522	248.638	0	0	0	0	0	0	0	0	0	0	0	0	0	0	0	0	859.183	158.656
GEL-2274369-11	9593.86	43301.3	0	0	0	0	4522.5	0	0	0	0	9042.23	0	0	0	0	0	0	10376.9	403.2
GEL-2453314-11	272.667	313.276	0	0	0	0	0	0	0	0	0	0	0	0	0	0	0	0	969.547	326.51
GEL-2213440-11	284.83	274.441	0	0	0	0	0	0	0	0	0	0	0	0	0	0	0	0	778.997	261.732
GEL-2562209-11	406.065	358.394	0	0	0	0	0	0	0	0	0	0	0	0	0	0	0	0	785.949	311.591
GEL-2418770-11	191.53	407.835	0	0	0	0	0	0	0	0	0	0	0	0	0	0	0	0	834.696	190.939
GEL-2075259-11	401.609	420.506	0	0	0	0	0	0	0	0	0	0	0	0	0	0	0	0	918.941	246.945
GEL-2860738-11	0	270.554	0	0	0	0	0	0	0	0	0	0	0	0	0	0	0	0	925.748	247.698
GEL-2698256-11	644.976	431.342	0	0	0	0	0	0	0	0	0	0	0	0	0	0	0	0	839.917	249.765
GEL-2008758-11	319.122	492.634	0	0	0	0	0	0	0	0	0	0	0	0	0	0	0	0	845.561	312.683
GEL-2041633-11	352.728	284.622	0	0	0	0	0	0	0	0	0	0	0	0	0	0	0	0	1051.98	309.667
GEL-2740450-11	229.92	356.833	0	0	0	0	0	0	0	0	0	0	0	0	0	0	0	0	929.555	264.692
GEL-2827009-11	319.237	371.556	0	0	0	0	0	0	0	0	0	0	0	0	0	0	0	0	874.501	296.705
GEL-2192770-11	227.17	404.161	0	0	0	0	0	0	0	0	0	0	0	0	0	0	0	0	867.418	318.251
GEL-2948142-11	0	0	0	0	0	0	0	0	0	0	0	423.489	0	0	0	0	0	0	1327.93	327.582
GEL-2745025-11	470.111	392.251	0	0	0	0	0	0	0	0	0	0	0	0	0	0	0	0	932.913	138.724
GEL-2213998-11	147.507	228.135	0	0	0	0	0	0	0	0	0	0	0	0	0	0	0	0	1353.17	320.188
GEL-2241154-11	1005.42	573.515	0	0	0	0	0	0	0	0	0	0	0	0	0	0	0	0	875.342	299.727
GEL-2109603-11	630.807	611.018	0	0	0	0	0	0	0	0	0	0	0	0	0	0	0	0	912.921	194.254
GEL-2367834-11	944.559	634.322	0	0	0	0	0	0	0	0	0	0	0	0	0	0	0	0	811.529	279.59
GEL-2944775-11	334.427	463.852	0	0	0	0	0	0	0	0	0	0	0	0	0	0	0	0	693.602	361.119
GEL-2854064-11	880.35	607.354	0	0	0	0	0	0	0	0	0	0	0	0	0	0	0	0	931.941	212.354
GEL-2811787-11	955.482	423.473	0	0	0	0	0	0	0	0	0	0	0	0	0	0	0	0	1015.51	214.539
GEL-2451531-11	369.31	511.244	0	0	0	0	0	0	0	0	0	0	0	0	0	0	0	0	811.109	196.337
GEL-2086869-11	493.694	659.314	0	0	0	0	0	0	0	0	0	0	0	0	0	0	0	0	859.946	294.045
GEL-2588379-11	362.388	528.246	0	0	0	0	0	0	0	0	0	0	0	0	0	0	0	0	832.998	330.368
GEL-2287645-11	165.594	340.894	0	0	0	0	0	0	0	0	0	0	0	0	0	0	0	0	749.362	262.15
GEL-2971014-11	205.53	393.632	0	0	0	0	0	0	0	0	160.296	0	0	0	0	0	0	0	1178.16	222.385
GEL-2497045-11	366.414	541.194	0	0	0	0	0	0	0	0	0	0	0	0	0	0	0	0	910.506	185.887
GEL-2904275-11	0	0	0	0	0	474.174	0	0	0	0	0	0	0	0	0	0	0	0	1210.37	550.455
GEL-2651320-11	259.542	261.376	0	0	0	0	0	0	0	0	0	0	0	0	0	0	0	0	1004.58	244.504
GEL-2129669-11	267.35	362.09	0	0	0	0	0	0	0	0	0	0	0	0	0	0	0	0	875.464	234.096
GEL-2288737-11	151.411	0	0	0	0	0	0	0	0	0	0	238.664	0	0	0	0	0	0	1292.49	246.434
GEL-2005021-11	268.582	408.184	0	0	0	0	0	0	0	0	0	0	0	0	0	0	0	0	1056.72	157.517
GEL-2523504-11	269.791	337.802	0	0	0	0	0	0	0	0	0	0	0	0	0	0	0	0	783.413	216.994
GEL-2802747-11	0	0	0	0	0	0	0	0	0	0	0	519.309	0	0	0	0	0	0	1589.48	302.216
GEL-2478415-11	821.361	0	0	0	0	0	0	0	0	0	0	0	0	0	0	0	0	0	1288.2	270.434
GEL-2041599-11	448.369	330.098	0	0	314.807	0	0	338.197	0	0	0	0	0	0	0	0	0	0	910.184	569.345
GEL-2754815-11	171.763	242.772	0	0	0	0	0	0	0	0	0	0	0	0	0	0	0	0	916.813	287.652
GEL-2215305-11	166.47	395.102	0	0	0	0	0	0	0	0	0	0	0	0	0	0	0	0	935.757	146.672
GEL-2334910-11	149.625	484.421	0	0	0	0	0	0	0	0	0	0	0	0	0	0	0	0	938.914	126.04
GEL-2458841-11	0	451.578	0	0	0	0	0	0	0	0	0	0	0	0	0	0	0	0	817.181	429.241
GEL-2253070-11	184.664	223.628	0	0	0	0	0	0	0	0	0	0	0	0	0	0	0	0	1118.85	327.856
GEL-2844968-11	1861.39	613.358	0	0	0	0	0	0	0	0	0	0	0	0	0	0	0	0	1105.87	79.3821
GEL-2600238-11	1868.03	643.176	0	0	0	0	0	499.512	0	0	0	0	0	0	0	0	0	0	1388.75	516.531
GEL-2095272-11	2017.2	569.611	0	0	0	0	0	0	0	0	0	0	0	0	0	0	0	0	1389.4	139.784
GEL-2181412-11	1137.86	438.034	0	0	0	0	0	0	0	0	0	0	0	0	0	0	0	0	1103.34	145.772
GEL-2724004-11	1181.02	390.55	0	0	0	0	0	0	0	0	0	0	0	0	0	0	0	0	1477.05	159.385
GEL-2318031-11	1552.26	545.975	0	0	0	0	0	0	0	0	0	0	0	0	0	0	0	0	1311.09	66.6719
GEL-2853827-11	1149.24	346.481	0	0	0	0	0	0	0	0	0	0	0	0	0	0	0	0	1325.08	84.1944
GEL-2633824-11	780.787	275.659	0	0	0	0	0	0	0	0	0	0	0	0	0	0	0	0	1423.61	89.9444
GEL-2068233-11	1234.53	616.594	0	0	0	0	0	0	0	0	0	0	0	0	0	0	0	0	1303.25	136.633
GEL-2899124-11	1464.58	481.181	0	0	0	0	0	0	0	0	0	0	0	0	0	0	0	0	1309.3	171.931
GEL-2514197-11	952.978	344.711	0	0	0	0	0	0	0	0	0	0	0	0	0	0	0	0	1368.26	132.054
GEL-2090364-11	1582.22	544.888	0	0	0	0	0	0	0	0	0	0	0	0	0	0	0	0	1157.32	97.5787
GEL-2532657-11	1641.78	652.88	0	0	0	0	0	0	0	0	0	0	0	0	0	0	0	0	1267.87	118.471
GEL-2564198-11	1010.21	0	0	0	0	0	0	0	0	0	0	0	0	0	0	0	0	0	1430.8	432.987
GEL-2496945-11	993.18	358.786	0	0	0	0	0	0	0	0	0	0	0	0	0	0	0	0	1201.07	148.968
GEL-2045206-11	1583.72	512.248	0	0	0	0	0	0	0	0	0	0	0	0	0	0	0	0	957.281	81.7496
GEL-2819348-11	1332.35	490.752	0	0	0	0	0	0	0	0	0	0	0	0	0	0	0	0	741.714	74.179
GEL-2510908-11	960.474	380.597	0	0	0	0	0	0	0	0	0	0	0	0	0	0	0	0	1137.82	123.114
GEL-2918050-11	937.369	1023.26	0	0	0	0	0	0	0	0	0	0	0	0	0	0	0	0	1116.08	170.295
GEL-2749562-11	937.095	777.452	0	0	0	0	0	0	0	0	0	0	0	0	0	0	0	0	1004.38	198.073
GEL-2823488-11	188.039	419.167	0	0	0	0	0	0	0	0	0	0	0	0	0	0	0	0	995.744	225.05
GEL-2944423-11	447.234	508.612	0	0	0	0	0	0	0	0	0	0	0	0	0	0	0	0	795.85	302.304
GEL-2736684-11	217.871	321.761	0	0	0	0	0	0	0	0	0	0	0	0	0	0	0	0	737.253	199.114
GEL-2761200-11	74.5183	287.098	0	0	0	0	0	0	0	0	0	0	0	0	0	0	0	0	279.328	72.0557
GEL-2207950-11	202.542	621.149	0	0	0	0	0	0	0	0	0	0	0	0	0	0	0	0	822.406	259.903
GEL-2085284-11	285.315	557.094	0	0	0	0	0	0	0	0	0	0	0	0	0	0	0	0	935.396	161.195
GEL-2423836-11	366.211	448.374	0	0	0	0	0	0	0	0	0	0	0	0	0	0	0	0	972.742	228.672
GEL-2400733-11	11239	48878.8	0	0	0	0	0	0	0	0	0	12549.5	0	0	0	0	0	0	13673.8	4748.88
GEL-2372782-11	12437.4	44546.7	0	0	0	0	6461.74	0	0	0	0	7413.63	0	0	0	0	0	0	11911.2	410.335
GEL-2552104-11	2932.18	25977.6	0	0	0	0	0	0	0	0	0	0	0	0	0	0	0	0	5031.93	1830.28
GEL-2308192-11	410.766	466.634	0	0	0	0	0	0	0	0	0	0	0	0	0	0	0	0	880.825	254.775
GEL-2320214-11	396.548	490.832	0	0	0	0	0	0	0	0	0	0	0	0	0	0	0	0	821.752	244.867
GEL-2802902-11	118.259	390.006	0	0	0	0	0	0	0	0	0	0	0	0	0	0	0	0	740.754	103.981
GEL-2019529-11	3545	20927.9	0	0	0	0	0	0	0	0	0	5881.35	0	0	0	0	0	0	8957.39	2328.32
GEL-2968979-11	362.941	503.991	0	0	0	0	0	0	0	0	0	0	0	0	0	0	0	0	1118.42	254.65
GEL-2312368-11	174.168	528.768	0	0	0	0	0	0	0	0	0	0	0	0	0	0	0	0	911.778	274.286
GEL-2333793-11	0	298.336	0	0	0	0	0	0	0	0	0	0	0	0	0	0	0	0	1261.51	326.154
GEL-2414048-11	2024.42	682.811	0	0	0	0	0	0	0	0	0	0	0	333.716	0	0	0	0	1290.71	508.339
GEL-2043848-11	4740.49	53175.6	0	0	0	0	7111.63	0	0	0	0	10169.6	0	0	0	0	0	0	12560.7	195.062
GEL-2739830-11	742.602	251.736	0	0	0	0	0	0	0	0	0	353.254	0	0	0	0	0	0	1292.85	250.562
GEL-2368625-11	592.22	521.569	0	0	0	0	0	0	0	0	0	0	0	0	0	0	0	0	812.283	213.929
GEL-2533029-11	675.959	569.372	0	0	0	0	0	0	0	0	0	0	0	0	0	0	0	0	743.209	181.46
GEL-2944054-11	203.792	0	0	0	0	0	0	0	0	0	0	334.958	0	0	0	0	0	0	1549.89	190.363
GEL-2564293-11	204.811	323.569	0	0	0	0	0	0	0	0	0	0	0	0	0	0	0	0	863.955	271.665
GEL-2433470-11	3845.88	21989.4	0	0	0	0	0	0	0	0	0	10527.6	0	0	0	0	0	0	8495.5	2222.55
GEL-2167269-11	34598.7	157545	0	0	0	0	12202.3	0	0	0	0	14775	0	0	0	0	0	0	0	11251.4
GEL-2148156-11	1780.68	652.907	0	0	0	0	0	0	0	0	0	0	0	0	0	0	0	0	912.481	133.93
GEL-2199420-11	6123.31	45127.4	0	0	0	0	4870.13	0	0	0	0	0	0	0	0	0	0	0	9981.08	1614.05
GEL-2444505-11	14105.1	2115.32	0	0	0	0	0	0	0	0	0	0	0	0	0	0	0	0	1978.47	2782.16
GEL-2342595-11	1642.98	383.47	0	0	0	0	0	0	0	0	0	0	0	0	0	0	0	0	1064.12	73.4261
GEL-2263199-11	1673.95	735.112	0	0	0	0	0	0	0	0	0	0	0	0	0	0	0	0	1017.93	401.007
GEL-2101480-11	3161.05	2527.37	0	0	0	0	0	0	0	0	0	0	0	0	0	0	0	0	2218.61	816.966
GEL-2490368-11	1924.97	677.66	0	0	0	0	0	0	0	0	0	0	0	0	0	0	0	0	1132.25	330.118
GEL-2042803-11	693.178	406.647	0	0	0	0	0	0	0	0	0	0	0	0	0	0	0	0	1726.27	814.908
GEL-2289478-11	406.469	459.672	0	0	0	0	0	0	0	0	0	0	0	0	0	0	0	0	1133.38	400.484
GEL-2249417-11	5949.54	56936.7	0	0	0	0	5278.25	0	0	0	0	0	0	0	0	0	0	0	8544.72	464.782
GEL-2428301-11	182.997	458.576	0	0	0	0	0	0	0	0	0	0	0	0	0	0	0	0	983.519	174.908
GEL-2414615-11	503.229	0	0	0	0	448.073	0	0	0	0	0	399.667	0	0	0	0	0	0	2287.67	194.357
GEL-2168999-11	2154.73	586.675	0	0	0	0	0	0	0	0	0	0	0	0	0	0	0	0	1412.63	162.969
GEL-2283119-11	2109.65	1604.23	0	0	0	0	0	0	0	0	0	0	0	0	0	0	0	420.727	1118.23	446.171
GEL-2925470-11	0	253.036	0	0	0	0	0	0	0	0	0	0	0	0	0	0	0	0	1243.92	309.039
GEL-2879194-11	365.581	494.433	0	0	0	0	0	0	0	0	0	0	0	0	0	0	0	0	918.999	111.986
GEL-2577709-11	0	417.09	0	0	0	0	0	0	0	0	0	0	0	0	0	0	0	0	1213.06	553.854
GEL-2736763-11	207.704	363.465	0	0	0	0	0	0	0	0	0	0	0	0	0	0	0	0	1281.09	398.736
GEL-2894684-11	174.473	355.622	0	0	0	0	0	0	0	0	0	0	0	0	0	0	0	0	904.645	192.26
GEL-2212734-11	5104.51	22015.4	0	0	0	0	2137.26	0	0	0	0	0	0	0	0	0	0	0	5206.49	788.382
GEL-2232916-11	1220.42	686.552	0	0	0	0	0	0	0	0	0	0	0	0	0	0	0	0	929.943	196.087
GEL-2734742-11	559.904	244.833	0	0	0	0	0	0	0	0	0	0	0	0	0	0	0	0	135.27	45.9933
GEL-2659159-11	0	269.102	0	0	0	0	0	0	0	0	0	0	0	0	0	0	0	0	1035.24	354.662
GEL-2872864-11	4432	11621.6	0	0	0	0	1874.41	0	0	0	0	0	0	0	0	0	0	0	2825.5	830.51
GEL-2576760-11	1120.97	455.354	0	0	0	0	0	0	0	0	0	0	0	0	0	0	0	0	1185.01	104.662
GEL-2568314-11	4582.81	19529.2	0	0	0	0	3130.74	0	0	0	0	3795.21	0	0	0	0	0	0	8388.38	45.6769
GEL-2088710-11	3558.03	11099.2	0	0	0	0	0	0	0	0	0	3383.64	0	0	0	0	0	0	7719.35	314.828
GEL-2517737-11	997.224	285.687	0	0	0	0	0	0	0	0	0	0	0	0	0	0	0	0	1391.14	96.9524
GEL-2082357-11	1081.09	375.211	0	0	0	0	0	0	0	0	0	0	0	0	0	0	0	0	1281.78	122.913
GEL-2897011-11	1403.1	524.298	0	0	0	0	0	0	0	0	0	0	0	0	0	0	0	0	1220.61	115.99
GEL-2258571-11	1495.33	608.126	0	0	0	0	0	0	0	0	0	0	0	0	0	0	0	0	1400.6	110.951
GEL-2117867-11	988.085	524.681	0	0	0	0	0	0	0	0	0	0	0	0	0	0	0	0	992.336	168.898
GEL-2128337-11	861.322	678.109	0	0	0	0	0	0	0	0	0	0	0	0	0	0	0	0	1133.3	223.271
GEL-2988552-11	823.828	378.794	0	0	0	0	0	0	0	0	0	0	0	0	0	0	0	0	1224	34.3734
GEL-2459242-11	3849.2	22268.7	0	0	0	0	2533.37	0	0	0	0	2899.27	0	0	0	0	0	0	3832.73	37.7279
GEL-2090260-11	10647.4	37471.2	0	0	0	0	0	0	0	0	0	13480.8	0	0	0	0	0	0	12018.8	2983.75
GEL-2139848-11	8077.03	46395.4	0	0	0	0	0	0	0	0	0	28243.4	0	0	0	0	0	0	8875.36	2708.87
GEL-2390088-11	3100.81	1464.48	0	0	0	0	0	0	0	0	0	0	0	0	0	0	0	0	1123.6	445.116
GEL-2439623-11	1633.28	562.797	0	0	0	0	0	0	0	0	0	0	0	0	0	0	0	0	823.3	42.6196
GEL-2805297-11	1372.4	526.675	0	0	0	0	0	0	0	0	0	0	0	0	0	0	0	0	767.249	55.6728
GEL-2622017-11	1920.19	750.176	0	0	0	0	0	0	0	0	0	0	0	0	0	0	0	0	800.351	44.2813
GEL-2341806-11	1837.79	425.336	0	0	0	0	0	0	0	0	0	0	0	0	0	0	0	0	1031.16	67.7105
