# Supplementary material for: Large-scale analysis of whole genome sequencing data from formalin-fixed paraffin-embedded cancer specimens demonstrates preservation of clinical utility
Source: Nat Commun. 2024 Sep 4;15:7731. doi: 10.1038/s41467-024-51577-2 (PMC11374794; doi:10.1038/s41467-024-51577-2)
Supplement: Supplementary file 8 — Supplementary Dataset 5 [file 41467_2024_51577_MOESM8_ESM.xlsx]

## Sheet: Sheet1
SBS57 exposure in FF(PCR) samples (Genomics England Cohort)
Sample ID	Cohort	Organ	Total SBS	SBS57	Contribution
GEL-2029971-11	FF (PCR)	Breast	3536	825.367	23.34
GEL-2042218-11	FF (PCR)	Kidney	3903	963.883	24.7
GEL-2053547-11	FF (PCR)	Breast	1874	276.705	14.77
GEL-2066524-11	FF (PCR)	Breast	3082	744.276	24.15
GEL-2076316-11	FF (PCR)	Prostate	2959	828.5	28
GEL-2094792-11	FF (PCR)	Breast	2529	870.377	34.42
GEL-2123672-11	FF (PCR)	Breast	2085	502.531	24.1
GEL-2156974-11	FF (PCR)	Kidney	2421	758.59	31.33
GEL-2169325-11	FF (PCR)	Breast	3237	985.807	30.45
GEL-2180286-11	FF (PCR)	Breast	1985	302.218	15.23
GEL-2187436-11	FF (PCR)	Breast	2092	790.804	37.8
GEL-2319223-11	FF (PCR)	Kidney	2468	1122.59	45.49
GEL-2323568-11	FF (PCR)	Breast	3150	959.157	30.45
GEL-2363779-11	FF (PCR)	Breast	2659	409.423	15.4
GEL-2366206-11	FF (PCR)	Breast	2434	444.278	18.25
GEL-2367304-11	FF (PCR)	Ovary	1303	374.304	28.73
GEL-2381710-11	FF (PCR)	Bladder	916	436.838	47.69
GEL-2391722-11	FF (PCR)	Breast	2192	367.257	16.75
GEL-2395420-11	FF (PCR)	Breast	1795	747.833	41.66
GEL-2395835-11	FF (PCR)	Ovary	1406	313.223	22.28
GEL-2424992-11	FF (PCR)	Bladder	4905	1518.33	30.95
GEL-2440497-11	FF (PCR)	Kidney	2656	784.784	29.55
GEL-2451990-11	FF (PCR)	Kidney	1945	570.426	29.33
GEL-2461031-11	FF (PCR)	Kidney	1487	370.368	24.91
GEL-2474872-11	FF (PCR)	Ovary	4512	932.774	20.67
GEL-2475753-11	FF (PCR)	Kidney	2420	473.674	19.57
GEL-2527101-11	FF (PCR)	Bladder	4028	1001.39	24.86
GEL-2540237-11	FF (PCR)	Breast	8272	2153.16	26.03
GEL-2546643-11	FF (PCR)	Breast	2972	934.944	31.46
GEL-2550546-11	FF (PCR)	Breast	3159	1032.83	32.69
GEL-2553450-11	FF (PCR)	Breast	2485	556.052	22.38
GEL-2576837-11	FF (PCR)	Kidney	4283	1272.55	29.71
GEL-2585222-11	FF (PCR)	Ovary	3023	250.788	8.3
GEL-2612576-11	FF (PCR)	Ovary	4117	362.883	8.81
GEL-2617361-11	FF (PCR)	Breast	2685	352.723	13.14
GEL-2630612-11	FF (PCR)	Breast	1728	396.22	22.93
GEL-2649088-11	FF (PCR)	Prostate	3157	832.847	26.38
GEL-2657046-11	FF (PCR)	Breast	1624	276.812	17.05
GEL-2667400-11	FF (PCR)	Breast	5034	989.868	19.66
GEL-2672499-11	FF (PCR)	Breast	1606	653.658	40.7
GEL-2676107-11	FF (PCR)	Bladder	1553	353.479	22.76
GEL-2702024-11	FF (PCR)	Bladder	2237	326.522	14.6
GEL-2724237-11	FF (PCR)	Breast	3492	1060.41	30.37
GEL-2737786-11	FF (PCR)	Ovary	4654	930.7	20
GEL-2746795-11	FF (PCR)	Bladder	1031	319.845	31.02
GEL-2756405-11	FF (PCR)	Breast	5265	1301.99	24.73
GEL-2791670-11	FF (PCR)	Kidney	2297	979.205	42.63
GEL-2792701-11	FF (PCR)	Breast	4631	997.577	21.54
GEL-2841035-11	FF (PCR)	Breast	4531	1058.34	23.36
GEL-2866751-11	FF (PCR)	Breast	2783	697.008	25.05
GEL-2867377-11	FF (PCR)	Breast	2499	1018.63	40.76
GEL-2875581-11	FF (PCR)	Breast	1410	275.88	19.57
GEL-2879742-11	FF (PCR)	Breast	7432	2219.45	29.86
GEL-2952418-11	FF (PCR)	Prostate	4984	1921.39	38.55
GEL-2954353-11	FF (PCR)	Ovary	6087	1888.85	31.03
GEL-2954437-11	FF (PCR)	Breast	2126	660.07	31.05
GEL-2960800-11	FF (PCR)	Ovary	3451	1850.72	53.63
