# Supplementary material for: Large-scale analysis of whole genome sequencing data from formalin-fixed paraffin-embedded cancer specimens demonstrates preservation of clinical utility
Source: Nat Commun. 2024 Sep 4;15:7731. doi: 10.1038/s41467-024-51577-2 (PMC11374794; doi:10.1038/s41467-024-51577-2)
Supplement: Supplementary file 9 — Supplementary Dataset 6 [file 41467_2024_51577_MOESM9_ESM.xlsx]

## Sheet: without_correction
HRDetect input matrix without correction for indel artefact (Genomics England Cohort)
Sample ID	del.mh.prop	SNV3	SV3	SV5	hrd	SNV8
GEL-2001806-11	0.00348107	0	0	0	10	476.442
GEL-2005021-11	0.0189036	133.65	0	0	0	238.43
GEL-2007998-11	0.0280112	0	0	0	1	0
GEL-2008456-11	0.0134034	0	0	7.96875	0	241.507
GEL-2008758-11	0.0242284	188.047	0	0	0	335.474
GEL-2011311-11	0.0207171	0	0	0	4	573.127
GEL-2012174-11	0.0198918	557.04	0	0	2	993.756
GEL-2015189-11	0.014637	0	0	8.50514	0	274.66
GEL-2017906-11	0.0662347	444.838	0	0	0	0
GEL-2019529-11	0.00680594	574.508	6.15583	23.1576	2	1024.92
GEL-2025571-11	0.0420547	391.912	0	0	2	0
GEL-2025793-11	0.0399816	1881.28	0	0	0	580.853
GEL-2026101-11	0.0251302	462.668	0	0	2	825.397
GEL-2028967-11	0.0239892	480.978	0	0	5	858.063
GEL-2033299-11	0.00404357	0	0	0	0	0
GEL-2041599-11	0.106991	501.365	0	0	0	894.432
GEL-2041633-11	0.0223599	113.789	0	0	6	202.999
GEL-2042173-11	0.135417	1932.59	324.755	0	9	2311.17
GEL-2042803-11	0.0387669	381.646	4.79189	18.0266	2	680.854
GEL-2043848-11	0.0058245	2413.57	3.52364	13.2556	0	4305.8
GEL-2045206-11	0.00149653	0	0	0	0	0
GEL-2046939-11	0.0139524	723.937	0	0	0	1076.88
GEL-2047470-11	0.0397171	431.657	0	0	0	770.074
GEL-2047526-11	0.0311584	982.638	0	0	0	2182.59
GEL-2054972-11	0.0313402	7252.49	0	0	6	12938.4
GEL-2055246-11	0.0317061	0	0	0	1	0
GEL-2055857-11	0.0255027	0	0	0	1	0
GEL-2061545-11	0.00517256	0	0	0	4	0
GEL-2061730-11	0.0074103	0	0	0	1	0
GEL-2062570-11	0.0694716	976.426	27.0873	0	0	909.589
GEL-2062963-11	0.0394356	0	0	0	0	0
GEL-2063357-11	0.0147622	0	0	0	4	590.406
GEL-2063379-11	0.0301244	0	0	15.8786	0	0
GEL-2063509-11	0.0308324	0	0	0	2	0
GEL-2063708-11	0.0449244	1215.69	0	0	1	2168.79
GEL-2066942-11	0.0375058	0	0	0	3	0
GEL-2068233-11	0.00405371	83.3854	0	0	0	148.759
GEL-2075259-11	0.0162366	148.392	0	0	0	264.73
GEL-2075369-11	0.0260369	477.878	0	0	1	932.238
GEL-2075404-11	0.195502	1425.41	0	49.5366	14	2360.32
GEL-2075992-11	0.0276942	751.446	0	0	0	1340.58
GEL-2082041-11	0.0225182	0	0	0	0	0
GEL-2082357-11	0.00308659	209.554	0	0	0	373.843
GEL-2083765-11	0.0199867	204.463	0	0	3	364.76
GEL-2085284-11	0.0173482	656.057	0	0	0	1170.4
GEL-2086869-11	0.0183734	251.765	0	0	0	449.147
GEL-2087137-11	0.0235542	604.546	0	0	0	1078.51
GEL-2088710-11	0.00348562	0	2.19557	8.25954	1	0
GEL-2089911-11	0.144218	2013.93	237.631	55.474	16	1721.86
GEL-2090260-11	0.00554625	0	3.38043	12.7168	1	0
GEL-2090364-11	0.00302607	195.949	0	0	2	349.572
GEL-2094526-11	0.012529	0	0	7.60127	3	234.234
GEL-2094661-11	0.0170497	0	4.94637	0	0	0
GEL-2095272-11	0.0036791	0	0	0	0	0
GEL-2097500-11	0.0852551	2403.83	0	53.5531	3	0
GEL-2100093-11	0.0197859	222.884	0	13.5595	0	236.877
GEL-2101480-11	0.0101882	716.218	3.89335	14.6464	0	1277.73
GEL-2102988-11	0.0299968	0	0	8.85407	0	0
GEL-2106622-11	0.032811	0	0	0	3	0
GEL-2106867-11	0.0424657	334.15	0	0	4	385.173
GEL-2107011-11	0.158588	0	41.641	63.4684	11	4816.31
GEL-2109603-11	0.0112994	212.523	0	0	2	379.139
GEL-2112154-11	0.0353947	0	0	0	0	0
GEL-2112632-11	0.0116642	0	0	9.68332	0	0
GEL-2113401-11	0.0959655	0	0	0	0	0
GEL-2114241-11	0.0317284	619.893	0	0	1	1105.89
GEL-2114504-11	0.0596837	1670.32	0	0	10	2979.83
GEL-2116758-11	0.00380232	0	6.79066	0	1	0
GEL-2117867-11	0.00648181	475.256	0	0	4	847.854
GEL-2120540-11	0.0115385	0	0	18.5518	7	0
GEL-2123202-11	0.0115213	0	0	10.5296	0	160.861
GEL-2124029-11	0.0258481	198.917	5.40362	0	0	354.868
GEL-2128337-11	0.00920586	578.801	0	0	3	1032.58
GEL-2129441-11	0.0277388	0	0	0	9	0
GEL-2129669-11	0.0282227	152.214	0	0	1	271.548
GEL-2132035-11	0.025572	80.6974	0	0	1	143.964
GEL-2135957-11	0.034126	1854.85	173.268	0	10	1517.29
GEL-2137323-11	0.0252411	0	0	0	2	2597.42
GEL-2138237-11	0.0493645	1579.85	0	0	7	2208.79
GEL-2139029-11	0.0367545	0	0	0	5	0
GEL-2139504-11	0.0165967	0	0	0	8	0
GEL-2139848-11	0.00444898	0	2.81254	10.5805	0	0
GEL-2143810-11	0.0121414	4594.14	0	0	1	8195.91
GEL-2144436-11	0.0015756	0	0	0	0	0
GEL-2144966-11	0.0150061	0	4.24238	0	0	0
GEL-2148156-11	0.00311712	206.331	0	0	0	368.093
GEL-2150324-11	0.0273816	85.1687	0	0	0	151.94
GEL-2152751-11	0.00754062	0	0	0	2	0
GEL-2156694-11	0.0157298	0	0	0	6	247.484
GEL-2156979-11	0.0417931	553.658	0	0	0	1559.45
GEL-2157698-11	0.0240055	329.394	0	0	0	587.637
GEL-2158820-11	0.00672801	694.561	0	0	3	653.409
GEL-2159214-11	0.0148936	0	0	0	0	0
GEL-2160697-11	0.024015	0	0	7.45651	3	0
GEL-2167269-11	0.00248172	0	0	0	1	0
GEL-2168999-11	0.00510798	256.4	6.3063	23.7237	0	457.417
GEL-2171900-11	0.0340398	158.208	0	13.1701	3	0
GEL-2173131-11	0.0108714	250.222	0	4.4577	0	0
GEL-2173219-11	0.0318043	0	0	0	1	0
GEL-2174476-11	0.0315649	0	0	0	0	0
GEL-2175186-11	0.0176955	154.451	0	0	5	275.54
GEL-2181412-11	0.00431912	128.002	0	0	8	228.354
GEL-2189282-11	0.0091425	0	0	0	3	0
GEL-2190274-11	0.00706405	0	0	0	5	0
GEL-2190558-11	0.0311027	1603.6	0	0	4	2860.81
GEL-2192770-11	0.0234742	136.246	0	0	0	243.061
GEL-2194691-11	0.0178506	0	0	0	1	158.755
GEL-2199420-11	0.00501305	0	4.20987	15.8371	0	0
GEL-2200736-11	0.0396175	605.705	0	0	1	1080.57
GEL-2203650-11	0.0028177	333.819	0	0	0	595.531
GEL-2203724-11	0.00226719	0	0	22.7346	0	0
GEL-2203926-11	0.02457	0	0	0	0	0
GEL-2204385-11	0.0282738	642.617	0	0	3	1146.43
GEL-2207950-11	0.0294793	228.223	2.41242	9.07529	0	407.149
GEL-2209077-11	0.00273447	0	0	12.355	1	168.446
GEL-2209164-11	0.0223881	464.587	0	0	3	828.82
GEL-2210829-11	0.0299554	0	0	0	2	155.676
GEL-2212734-11	0.00226129	919.346	1.82553	6.86747	0	1640.11
GEL-2213440-11	0.0301328	259.703	0	0	0	463.308
GEL-2213998-11	0.0221616	155.459	0	0	1	277.338
GEL-2214161-11	0.0244884	0	0	0	2	0
GEL-2215305-11	0.0246168	120.218	0	0	0	214.468
GEL-2217279-11	0.0249825	0	0	0	11	0
GEL-2224112-11	0.00956622	0	0	0	9	0
GEL-2226304-11	0.0260528	0	0	0	5	283.189
GEL-2226389-11	0.0184382	0	0	17.4837	2	0
GEL-2227911-11	0.0337769	0	0	7.10357	0	194.722
GEL-2229663-11	0.0438503	199.054	0	0	8	355.111
GEL-2232061-11	0.0357409	1089.43	0	0	10	1943.54
GEL-2232916-11	0.0050831	140.866	1.36478	5.13419	0	251.304
GEL-2233472-11	0.0288121	0	0	10.9978	3	0
GEL-2238063-11	0.0186403	0	0	5.77287	2	259.058
GEL-2238711-11	0.0379888	0	0	0	6	0
GEL-2238977-11	0.0289133	665.812	13.0866	0	1	669.313
GEL-2241154-11	0.0142586	181.76	0	0	0	324.259
GEL-2241271-11	0.0269095	951.1	0	0	0	1696.76
GEL-2242878-11	0.0564125	412.604	0	0	8	485.799
GEL-2244146-11	0.0139983	760.463	0	0	1	1087.16
GEL-2244927-11	0.0135184	0	0	0	0	227.146
GEL-2246876-11	0.0413156	1226.52	0	0	9	2188.11
GEL-2249116-11	0.0080908	985.993	0	0	0	1759.01
GEL-2249417-11	0.00240406	805.755	4.62	17.38	0	1437.46
GEL-2250193-11	0.0410023	279.353	0	0	1	498.365
GEL-2253070-11	0.0397079	239.048	0	0	2	426.46
GEL-2253137-11	0.0102041	0	0	0	0	0
GEL-2254315-11	0.0318008	0	0	0	0	0
GEL-2254802-11	0.00476938	649.96	0	0	5	1159.52
GEL-2258571-11	0.00397857	405.208	0	0	13	722.889
GEL-2260202-11	0.0305308	0	0	12.5933	3	0
GEL-2260882-11	0.0804878	0	0	0	5	0
GEL-2263199-11	0.0100694	842.369	0	0	8	1502.78
GEL-2266920-11	0.0193504	0	0	15.0156	3	669.066
GEL-2269796-11	0.0211988	0	0	14.874	4	276.65
GEL-2273451-11	0.0398794	763.051	0	0	0	1361.28
GEL-2274369-11	0.00620163	0	0	0	1	0
GEL-2276479-11	0.0030462	0	0	13.3453	0	287.039
GEL-2283119-11	0.00941458	0	3.3808	12.7182	0	0
GEL-2284242-11	0.0454934	2828.37	0	0	2	5045.8
GEL-2284612-11	0.0161117	0	0	0	4	0
GEL-2286478-11	0.0272436	0	0	0	5	291.804
GEL-2287645-11	0.0230537	147.853	0	0	0	263.768
GEL-2288737-11	0.0278213	188.843	0	0	4	336.894
GEL-2289478-11	0.0261574	950.403	14.1339	53.1703	1	1695.51
GEL-2290551-11	0.0118894	1075.77	0	0	11	591.325
GEL-2292798-11	0.0402964	0	0	15.574	5	633.707
GEL-2295114-11	0.0281136	0	0	0	9	0
GEL-2296405-11	0.0137926	917.894	0	0	17	466.184
GEL-2298456-11	0.0252128	128.777	0	0	1	229.737
GEL-2301371-11	0.0563078	0	0	0	9	0
GEL-2305931-11	0.0182903	130.541	0	0	0	232.884
GEL-2306381-11	0.0317221	1245.59	12.3926	0	5	2222.13
GEL-2307544-11	0.0265863	692.444	0	0	1	1235.32
GEL-2308192-11	0.0226486	728.739	0	0	0	1300.07
GEL-2308807-11	0.0204026	783.217	0	0	3	1397.26
GEL-2311435-11	0.0396446	0	0	0	4	516.298
GEL-2312368-11	0.0351837	648.275	6.53035	24.5666	0	1156.52
GEL-2314174-11	0.0237742	256.667	0	0	1	227.09
GEL-2318031-11	0.00237969	130.907	0	0	1	233.537
GEL-2320112-11	0.0190421	0	0	14.5214	4	191.432
GEL-2320214-11	0.0244379	188.537	3.06817	11.5422	0	336.349
GEL-2321487-11	0.00969913	0	0	16.9024	7	355.897
GEL-2324107-11	0.02	0	0	0	1	322.041
GEL-2324685-11	0.0229023	364.228	0	0	1	649.782
GEL-2325162-11	0.034714	0	0	0	3	416.621
GEL-2327810-11	0.0128999	1770.75	8.00884	0	5	3159.01
GEL-2328733-11	0.282039	2778.27	0	162.248	8	3416.67
GEL-2333793-11	0.0251754	456.3	0	0	4	814.036
GEL-2333941-11	0.0128897	1011.16	0	0	3	913.093
GEL-2334910-11	0.015261	0	0	0	0	0
GEL-2335128-11	0.0230292	0	0	0	11	0
GEL-2336491-11	0.0148285	0	0	7.85292	3	335.783
GEL-2341806-11	0.00133026	0	4.07001	15.311	1	0
GEL-2342595-11	0.00245053	52.2397	0	0	0	93.1953
GEL-2346922-11	0.0925314	0	0	17.3556	11	0
GEL-2349987-11	0.11653	0	0	0	5	861.962
GEL-2351625-11	0.0195265	0	0	0	2	0
GEL-2351804-11	0.00682663	1421.65	0	0	4	0
GEL-2354258-11	0.0101629	534.134	0	0	0	952.892
GEL-2355973-11	0.0450368	2422.53	0	0	1	4321.78
GEL-2367834-11	0.00773782	357.62	0	0	1	637.991
GEL-2368289-11	0.0267769	114.155	0	0	5	203.652
GEL-2368464-11	0.0291607	0	0	0	15	0
GEL-2368625-11	0.0103206	115.581	2.87479	10.8147	0	206.195
GEL-2369503-11	0.00341431	0	0	0	4	314.331
GEL-2369628-11	0.039801	467.411	0	0	0	833.859
GEL-2370523-11	0.042264	0	0	0	2	0
GEL-2372432-11	0.0207171	0	0	0	2	240.83
GEL-2372782-11	0.00589907	0	6.5612	24.6826	0	0
GEL-2374807-11	0.0350213	291.826	0	0	1	426.745
GEL-2376444-11	0.0400433	335.544	0	0	1	598.608
GEL-2376782-11	0.00435152	0	0	14.4806	3	532.78
GEL-2378153-11	0.0274282	0	0	0	5	0
GEL-2380934-11	0.0410914	0	0	0	2	0
GEL-2381377-11	0.00752597	0	0	0	7	286.407
GEL-2382548-11	0.0382834	0	0	0	0	0
GEL-2383539-11	0.00508718	0	0	0	0	0
GEL-2386258-11	0.0173716	1068.94	0	0	0	424.675
GEL-2390088-11	0.00843805	922.832	0	0	7	1646.33
GEL-2390585-11	0.0287698	0	0	0	8	0
GEL-2391612-11	0.0267094	0	0	0	0	0
GEL-2391822-11	0.0177686	0	0	0	0	0
GEL-2395617-11	0.031424	0	0	0	6	0
GEL-2397034-11	0.0294342	1602.7	0	0	0	2859.2
GEL-2397289-11	0.025206	779.433	0	0	0	1390.5
GEL-2399021-11	0.039514	0	0	0	2	1550.83
GEL-2400733-11	0.00547384	1358.15	6.9382	26.1008	0	2422.93
GEL-2404139-11	0.0696091	900.112	0	0	9	1605.79
GEL-2410596-11	0.0258538	0	0	0	0	0
GEL-2411132-11	0.0357654	256.962	0	0	4	458.419
GEL-2413507-11	0.0274262	0	0	0	0	0
GEL-2414048-11	0.0384379	0	5.15479	19.3918	0	0
GEL-2414615-11	0.0631177	1445.77	8.12523	30.5663	9	2579.25
GEL-2416191-11	0.00340967	873.738	13.9099	0	7	1241.97
GEL-2418770-11	0.0211331	193.189	0	0	0	344.648
GEL-2420044-11	0.026782	270.225	0	0	3	0
GEL-2423441-11	0.00305599	0	0	0	0	0
GEL-2423836-11	0.0213586	375.82	0	0	5	670.461
GEL-2423922-11	0.021364	0	0	9.92283	1	0
GEL-2428301-11	0.0139963	152.22	0	0	0	271.56
GEL-2429368-11	0.0352459	958.069	0	0	8	1400.83
GEL-2433470-11	0.00600806	829.322	0	0	0	1479.51
GEL-2434669-11	0.0176604	262.194	0	0	0	467.752
GEL-2439428-11	0.0240184	642.811	0	0	1	1146.77
GEL-2439623-11	0.00146199	0	4.52445	17.0206	0	0
GEL-2444505-11	0.00857932	13989.1	4.26586	16.0478	2	24956.5
GEL-2446328-11	0.0290526	0	0	9.64765	7	508.09
GEL-2451531-11	0.016622	124.481	0	0	0	222.073
GEL-2451783-11	0.0226325	0	0	0	1	0
GEL-2453314-11	0.0308087	241.499	0	0	6	430.832
GEL-2455551-11	0.0228426	0	0	11.6018	1	529.408
GEL-2457300-11	0.027082	3197.14	296.401	0	27	2294.25
GEL-2458841-11	0.0329356	116.69	0	0	0	208.173
GEL-2459109-11	0.00916921	0	0	0	0	0
GEL-2459242-11	0.00399072	923.842	0	0	0	1648.13
GEL-2459823-11	0.0194731	0	0	0	5	0
GEL-2459924-11	0.00354843	0	0	0	2	0
GEL-2463485-11	0.0304836	660.29	0	0	2	1177.95
GEL-2467522-11	0.00264604	0	0	6.33333	4	394.716
GEL-2468465-11	0.0181757	0	0	9.08171	2	198.681
GEL-2470024-11	0.0195664	0	0	0	0	0
GEL-2471323-11	0.0147142	0	0	0	0	380.142
GEL-2473504-11	0.0294968	0	0	0	0	0
GEL-2475036-11	0.0266229	507.324	0	0	7	905.064
GEL-2476561-11	0.0101364	768.84	0	0	1	2895.67
GEL-2478415-11	0.00383792	146.527	0	0	6	261.403
GEL-2481421-11	0.0122589	0	0	10.2843	3	267.992
GEL-2482826-11	0.00383798	397.214	0	0	5	330.762
GEL-2483853-11	0.0231613	132.227	0	0	0	235.892
GEL-2484340-11	0.0158793	0	0	0	2	0
GEL-2484543-11	0.0201553	1457.14	0	0	2	608.639
GEL-2485211-11	0.0148731	0	0	9.10191	0	244.951
GEL-2485841-11	0.0275304	174.413	0	0	6	311.152
GEL-2485851-11	0.00329117	0	0	0	0	0
GEL-2486014-11	0.0244771	1695.56	0	0	0	3024.87
GEL-2490368-11	0.00989174	871.162	17.4726	65.7302	14	1554.15
GEL-2493144-11	0.0279635	0	0	14.5149	2	0
GEL-2493822-11	0.0361827	0	7.08685	9.61662	0	0
GEL-2496945-11	0.00393462	219.652	0	0	2	391.857
GEL-2497045-11	0.0193986	134.278	0	0	0	239.551
GEL-2501324-11	0.00817746	263.161	0	0	4	469.477
GEL-2503292-11	0.0556549	1592.75	0	0	2	6681.35
GEL-2503610-11	0.0310219	0	0	0	0	0
GEL-2503642-11	0.0193912	0	0	0	3	331.786
GEL-2504907-11	0.0208939	361.223	0	0	5	644.42
GEL-2505707-11	0.00974344	2534.12	24.7709	0	2	4520.85
GEL-2509195-11	0.026962	0	0	5.5366	1	247.834
GEL-2510908-11	0.00348651	127.63	0	0	0	227.69
GEL-2514197-11	0.00496004	0	5.2812	0	2	0
GEL-2514933-11	0.0489025	0	0	0	3	0
GEL-2515324-11	0.0126545	0	0	0	2	259.503
GEL-2517737-11	0.00302463	112.25	4.62	17.38	0	200.254
GEL-2522106-11	0.0157561	1523.59	0	0	0	2718.07
GEL-2523504-11	0.0268344	128.053	0	0	2	228.447
GEL-2524099-11	0.0298507	0	0	7.88584	0	0
GEL-2524888-11	0.0220812	0	0	15.9775	7	0
GEL-2527886-11	0.0526846	803.547	0	0	9	1433.52
GEL-2531222-11	0.0290726	0	0	0	7	494.895
GEL-2532657-11	0.00283905	106.309	0	0	1	189.656
GEL-2533029-11	0.00817358	323.643	1.92565	7.24412	0	577.378
GEL-2533146-11	0.046294	743.163	0	0	0	1325.8
GEL-2533244-11	0.0331872	484.238	0	0	6	863.878
GEL-2533396-11	0.0446999	0	0	0	3	0
GEL-2534481-11	0.00094947	0	0	0	0	0
GEL-2536385-11	0.0147783	0	0	0	8	0
GEL-2536486-11	0.209657	3672.39	0	122.23	15	3016.71
GEL-2537766-11	0.0268611	0	0	0	5	639.988
GEL-2541225-11	0.0258952	871.9	0	0	1	1555.47
GEL-2541264-11	0.047049	0	0	0	1	0
GEL-2542991-11	0.0315675	1218	0	0	3	2172.9
GEL-2547567-11	0.0334556	106.034	0	0	1	189.164
GEL-2548558-11	0.028245	1896.46	0	0	6	3383.27
GEL-2548587-11	0.00121683	0	0	0	0	0
GEL-2548935-11	0.0230216	117.329	0	0	0	209.314
GEL-2549788-11	0.0334219	491.379	0	0	6	876.618
GEL-2551358-11	0.0416166	0	0	0	2	0
GEL-2551828-11	0.0276442	0	0	0	0	0
GEL-2552104-11	0.00317214	644.45	0	0	0	1149.7
GEL-2554383-11	0.0831234	0	0	0	0	0
GEL-2556209-11	0.0205655	0	0	0	0	0
GEL-2557001-11	0.0188018	556.43	0	0	0	992.668
GEL-2558621-11	0.0986155	1249.1	0	19.9853	9	1363.11
GEL-2558881-11	0.00865874	0	0	0	5	0
GEL-2562209-11	0.0177852	137.203	0	0	0	244.769
GEL-2564198-11	0.00416919	152.838	0	0	5	272.662
GEL-2564293-11	0.0359281	259.666	4.59402	17.2823	0	463.243
GEL-2564451-11	0.0678337	261.312	0	0	14	466.179
GEL-2565597-11	0.0358974	1810.15	0	0	6	3229.29
GEL-2568314-11	0.00262817	748.397	2.34659	8.82764	0	1335.14
GEL-2573053-11	0.00287627	0	0	0	2	1387.89
GEL-2574576-11	0.0400222	1297.87	0	22.2614	0	0
GEL-2575105-11	0.0707501	1097.07	0	46.5474	8	1661.11
GEL-2575629-11	0.0056338	0	0	0	1	307.781
GEL-2576096-11	0.00720597	359.617	24.8159	0	4	641.555
GEL-2576760-11	0.00352949	0	4.98884	18.7675	0	0
GEL-2577709-11	0.0611923	280.662	13.874	52.1928	7	500.699
GEL-2578653-11	0.00790294	3349.17	0	0	12	5974.89
GEL-2581534-11	0.03191	1836.52	9.28699	0	1	3276.34
GEL-2582413-11	0.0332237	0	0	0	0	0
GEL-2582512-11	0.0274041	0	0	0	0	277.542
GEL-2584152-11	0.0244641	0	0	0	0	0
GEL-2584705-11	0.0136893	390.939	0	0	0	697.432
GEL-2584929-11	0.00874166	824.398	0	0	0	1470.72
GEL-2588379-11	0.0240815	213.557	0	0	0	380.984
GEL-2588470-11	0.0267834	1175.43	0	0	0	2096.97
GEL-2597015-11	0.03861	0	0	0	3	0
GEL-2597813-11	0.0288367	5903.05	0	0	11	10531
GEL-2598351-11	0.0221554	887.694	0	0	5	0
GEL-2598685-11	0.0238829	286.681	0	0	0	511.437
GEL-2598969-11	0.00173208	0	0	0	0	209.295
GEL-2599593-11	0.0297556	2846.64	0	0	0	5078.39
GEL-2600238-11	0.017368	439.676	0	0	0	784.38
GEL-2601286-11	0.143607	3536.16	118.145	70.0018	7	2855.05
GEL-2604102-11	0.0297872	1811.14	0	0	0	3231.06
GEL-2604265-11	0.0244165	0	0	0	8	0
GEL-2607660-11	0.0103685	0	0	0	1	0
GEL-2612345-11	0.0048874	0	0	0	2	0
GEL-2616477-11	0.0211408	274.146	0	0	9	244.577
GEL-2617828-11	0.020766	454.429	0	0	9	0
GEL-2618411-11	0.0175373	0	0	7.00044	1	171.821
GEL-2619174-11	0.0212601	310.605	0	0	4	368.217
GEL-2620459-11	0.0315992	0	0	0	4	0
GEL-2620622-11	0.108049	3941.84	107.674	0	19	3089.56
GEL-2622017-11	0.00138926	0	3.96491	14.9156	0	0
GEL-2624133-11	0.101253	0	0	0	1	0
GEL-2628691-11	0.0592565	4103.43	0	0	9	7320.49
GEL-2630510-11	0.0258587	323.931	0	0	0	577.891
GEL-2630934-11	0.0413081	476.927	0	0	4	850.836
GEL-2633824-11	0.00342285	143.928	0	0	0	256.767
GEL-2635919-11	0.0360294	232.881	0	9.78028	7	0
GEL-2642279-11	0.0251904	877.273	0	0	4	1565.05
GEL-2649875-11	0.00587768	340.145	0	0	2	606.817
GEL-2650205-11	0.00454261	1231.32	0	0	4	2196.67
GEL-2650994-11	0.0274146	0	0	6.59031	0	261.199
GEL-2651320-11	0.028314	0	0	0	2	0
GEL-2653351-11	0.0348901	600.935	0	0	0	1072.06
GEL-2654988-11	0.0192795	0	0	15.3445	0	0
GEL-2655595-11	0.022311	0	0	0	5	0
GEL-2658118-11	0.0120288	664.708	0	0	10	1185.84
GEL-2659159-11	0.0383357	323.544	6.5322	24.5735	2	577.201
GEL-2662330-11	0.0184805	249.719	0	20.9317	3	242.152
GEL-2663623-11	0.025177	0	0	0	4	405.56
GEL-2663731-11	0.0274174	759.753	0	0	0	1355.4
GEL-2665909-11	0.0382486	236.014	0	0	1	421.048
GEL-2666584-11	0.029791	0	0	14.4134	0	210.308
GEL-2670549-11	0.0378671	0	0	0	0	0
GEL-2672040-11	0.0206937	292.126	0	0	2	521.151
GEL-2672127-11	0.0586788	310.5	0	0	3	553.931
GEL-2673781-11	0.031763	583.016	0	0	9	1040.1
GEL-2678526-11	0.00140237	0	0	0	0	0
GEL-2681172-11	0.0474825	5306.43	120.386	106.466	5	3593.3
GEL-2682483-11	0.0503675	2842	24.1169	0	12	5070.11
GEL-2683286-11	0.0352645	0	0	0	0	0
GEL-2687179-11	0.0190569	93.6396	0	0	5	167.052
GEL-2687935-11	0.025693	998.581	0	0	2	1781.46
GEL-2694933-11	0.0117848	565.693	0	0	1	1009.19
GEL-2696197-11	0.0111709	1253.25	0	0	3	2235.79
GEL-2698256-11	0.0113736	187.445	0	0	5	334.401
GEL-2701123-11	0.0290276	1201.61	0	0	0	2143.67
GEL-2703272-11	0.0408091	506.202	36.9674	0	3	903.062
GEL-2704039-11	0.024755	0	0	15.1818	3	0
GEL-2704338-11	0.00749026	0	0	7.85259	1	0
GEL-2707250-11	0.0591133	0	0	0	1	0
GEL-2709321-11	0.0144194	1009.83	0	0	11	941.637
GEL-2710990-11	0.02917	0	0	0	3	0
GEL-2713980-11	0.0178716	123.06	0	0	3	219.538
GEL-2716427-11	0.0524036	0	0	0	0	0
GEL-2721396-11	0.0195052	585.448	0	0	0	1044.44
GEL-2724004-11	0.00378372	196.432	0	0	4	350.433
GEL-2725450-11	0.00693072	0	0	0	0	0
GEL-2726319-11	0.0473856	251.033	0	0	8	447.841
GEL-2728200-11	0.0626498	0	0	0	0	0
GEL-2728245-11	0.00577964	171.977	0	16.3738	0	0
GEL-2728582-11	0.0386613	0	0	0	2	0
GEL-2728602-11	0.0111447	0	6.02417	0	0	0
GEL-2728675-11	0.0288385	868.43	0	0	3	1549.27
GEL-2729431-11	0.00622909	2777.44	10.527	0	0	4954.94
GEL-2734742-11	0.0034188	18.4789	1.98912	7.48289	0	32.9662
GEL-2736610-11	0.0589319	0	0	0	1	0
GEL-2736684-11	0.0219936	304.409	0	0	14	543.065
GEL-2736763-11	0.0500382	301.325	2.62718	9.8832	1	537.561
GEL-2739759-11	0.00296278	0	0	0	0	0
GEL-2739830-11	0.0175358	696.028	0	0	4	1241.71
GEL-2740450-11	0.0284136	159.457	6.9218	0	0	284.471
GEL-2743274-11	0.029517	0	0	0	5	227.458
GEL-2745025-11	0.0113583	189.484	0	0	1	338.038
GEL-2745714-11	0.0327096	2381.72	0	0	2	4248.98
GEL-2746602-11	0.0337773	0	0	0	0	0
GEL-2746773-11	0.037679	1413.55	0	0	4	727.811
GEL-2749562-11	0.00840541	273.84	0	0	0	488.529
GEL-2752151-11	0.0103058	2420.97	0	85.3727	3	0
GEL-2753108-11	0.0136944	128.933	0	5.37964	0	0
GEL-2754815-11	0.0300254	160.685	0	0	0	286.661
GEL-2755469-11	0.0344712	1670.2	0	0	15	0
GEL-2756007-11	0.00506865	3328.14	60.2778	0	1	2114.41
GEL-2757573-11	0.0229839	850.849	0	0	0	1517.91
GEL-2761200-11	0.0151324	25.3927	2.89971	10.9084	0	45.3004
GEL-2761896-11	0.0119702	0	0	0	0	0
GEL-2762219-11	0.0170924	0	0	0	3	0
GEL-2762236-11	0.0318949	363.866	0	0	8	649.135
GEL-2765590-11	0.0230333	0	0	0	3	0
GEL-2767461-11	0.00355287	0	0	0	7	0
GEL-2767961-11	0.00677757	1161.94	0	0	7	2072.9
GEL-2768258-11	0.0241098	289.531	0	0	0	516.521
GEL-2769081-11	0.0490461	3708.29	94.4523	76.4753	22	3030.7
GEL-2772767-11	0.0349569	0	0	0	6	0
GEL-2776708-11	0.0329245	5310.12	182.017	0	21	9473.22
GEL-2777905-11	0.0216049	6240.59	0	0	1	1893.89
GEL-2778820-11	0.0177577	542.497	0	0	3	0
GEL-2779755-11	0.0181266	0	0	0	3	0
GEL-2780315-11	0.0291411	0	0	0	0	0
GEL-2784512-11	0.0319437	0	0	0	1	0
GEL-2787207-11	0.0397574	555.494	0	0	3	990.998
GEL-2787709-11	0.0307958	0	0	26.9936	4	704
GEL-2789759-11	0.0235181	1635.53	0	0	3	2917.78
GEL-2791928-11	0.0134577	0	0	0	0	0
GEL-2794544-11	0.0035271	0	0	0	5	426.756
GEL-2796634-11	0.0072351	0	0	0	5	0
GEL-2798900-11	0.0047231	0	0	0	0	0
GEL-2802747-11	0.0244982	172.205	0	0	0	307.212
GEL-2802902-11	0.0160455	84.2751	0	0	0	150.346
GEL-2804603-11	0.254852	3838.71	0	0	9	6848.24
GEL-2805297-11	0.00195195	0	6.62196	24.9112	0	0
GEL-2806623-11	0.059322	0	0	0	0	0
GEL-2806937-11	0.0049576	1928.49	0	0	3	1348.94
GEL-2811787-11	0.00639157	118.576	0	0	2	211.54
GEL-2817677-11	0.0110129	916.437	33.2553	0	9	1634.92
GEL-2818182-11	0.0516911	0	0	9.34158	1	258.677
GEL-2818347-11	0.00978508	0	0	0	7	347.384
GEL-2819348-11	0.00237639	0	0	0	0	0
GEL-2822418-11	0.209275	0	0	0	2	0
GEL-2822877-11	0.00499149	1655.25	0	0	0	2952.96
GEL-2823488-11	0.0239541	1059.41	19.8826	74.7964	2	1889.98
GEL-2824699-11	0.0227799	809.56	0	0	1	1444.25
GEL-2825081-11	0.0458295	0	0	0	3	560.872
GEL-2825577-11	0.0129942	0	0	0	2	0
GEL-2827009-11	0.0206217	164.629	0	0	8	293.697
GEL-2828896-11	0.0231518	0	0	0	6	0
GEL-2829340-11	0.0286225	549.425	0	0	1	417.543
GEL-2830345-11	0.0504592	0	0	0	8	0
GEL-2831380-11	0.0623565	0	0	0	6	0
GEL-2835284-11	0.0373582	0	0	0	0	374.614
GEL-2836771-11	0.0217037	0	0	0	0	0
GEL-2839957-11	0.0415523	2528.99	0	0	3	4511.71
GEL-2841823-11	0.00609365	0	0	0	1	570.165
GEL-2841945-11	0.0248805	1922.87	0	0	3	1331.37
GEL-2842341-11	0.0363372	0	0	0	1	191.673
GEL-2844968-11	0.0028759	131.409	0	0	0	234.433
GEL-2853827-11	0.00258915	117.781	0	0	0	210.121
GEL-2854064-11	0.00572398	111.93	0	0	0	199.682
GEL-2856804-11	0.299018	1150.75	0	80.8578	26	3385.05
GEL-2860738-11	0.0318021	142.584	0	0	1	254.369
GEL-2861017-11	0.0200637	0	0	0	4	289.511
GEL-2862175-11	0.0255654	1480.23	0	27.8603	8	3013.93
GEL-2863336-11	0.0443943	0	0	0	0	0
GEL-2864848-11	0.00772127	2424.54	23.2243	0	6	4325.37
GEL-2865642-11	0.030056	0	0	0	0	2808.78
GEL-2868314-11	0.0135659	758.438	0	0	0	4026.52
GEL-2868869-11	0.182831	2929.61	100.233	0	3	7014.06
GEL-2872864-11	0.0103549	663.525	0	0	0	1183.72
GEL-2876796-11	0.0285138	0	0	0	5	0
GEL-2876990-11	0.0309096	0	0	0	3	0
GEL-2879191-11	0.0153571	0	0	0	3	386.494
GEL-2879194-11	0.00857719	73.5204	1.98034	7.44983	0	131.16
GEL-2882651-11	0.00504823	0	0	3.91205	1	227.626
GEL-2882674-11	0.0144684	564.656	11.8756	0	0	1007.34
GEL-2884360-11	0.0274064	270.328	0	0	3	0
GEL-2884854-11	0.0221739	0	0	6.3682	1	200.24
GEL-2888136-11	0.0150792	201.769	0	5.63819	1	0
GEL-2888607-11	0.0285714	0	0	0	2	0
GEL-2890739-11	0.050134	0	0	0	0	0
GEL-2892248-11	0.0036617	0	0	0	0	489.612
GEL-2893843-11	0.0231303	0	0	0	1	320.253
GEL-2894684-11	0.0256137	144.387	1.90769	7.17654	0	257.585
GEL-2895336-11	0.0318437	0	0	0	10	0
GEL-2897011-11	0.00325476	169.007	2.1	7.9	1	301.508
GEL-2899124-11	0.00327975	215.779	0	0	4	384.949
GEL-2899720-11	0.0193424	0	0	16.3228	6	411.861
GEL-2902442-11	0.218991	1180.08	0	76.9877	14	1260.18
GEL-2904230-11	0.00583068	419.369	0	0	0	748.151
GEL-2904275-11	0.168067	1232.62	0	0	4	2198.99
GEL-2906395-11	0.0340122	3239.5	93.6325	32.8225	13	3722.5
GEL-2906621-11	0.0204889	434.591	0	0	11	0
GEL-2907641-11	0.0237603	0	0	13.3635	7	232.317
GEL-2908891-11	0.0462107	1299.13	0	0	11	1615.39
GEL-2910537-11	0.00306833	0	0	0	0	0
GEL-2912640-11	0.0103798	0	0	4.27898	1	0
GEL-2915218-11	0.033419	1427.31	0	0	4	0
GEL-2915829-11	0.0193202	533.377	0	0	0	678.844
GEL-2918050-11	0.00843666	160.067	0	0	0	285.558
GEL-2918680-11	0.0262253	193.665	0	0	1	345.497
GEL-2919468-11	0.0242817	511.364	0	0	4	534.858
GEL-2922925-11	0.0236145	468.375	0	0	0	835.578
GEL-2923587-11	0.0277638	0	0	8.63626	1	0
GEL-2924965-11	0.0183772	108.854	0	0	0	194.196
GEL-2925470-11	0.0449	165.032	0	0	0	294.417
GEL-2927929-11	0.0201241	0	0	0	1	0
GEL-2931455-11	0.0534853	532.802	0	18.9868	2	0
GEL-2936411-11	0.0172966	525.075	0	0	0	330.677
GEL-2937320-11	0.02	0	0	8.26942	0	174.228
GEL-2939629-11	0.0347528	0	0	0	7	383.315
GEL-2940010-11	0.0241599	1144.4	0	4.87543	0	0
GEL-2940266-11	0.0117583	775.361	0	20.5206	7	959.184
GEL-2944054-11	0.0240416	253.758	0	0	0	452.703
GEL-2944423-11	0.0272611	507.875	5.79976	21.8182	3	906.046
GEL-2944775-11	0.0243902	140.725	0	0	0	251.053
GEL-2948142-11	0.0231447	156.002	0	0	3	278.307
GEL-2948280-11	0.0214592	327.793	0	0	8	584.781
GEL-2948665-11	0.0223811	600.372	0	0	2	1071.06
GEL-2948666-11	0.00634921	0	0	0	1	0
GEL-2953219-11	0.0290447	2245.44	15.1456	0	6	4005.85
GEL-2953468-11	0.0393305	275.806	0	0	0	492.037
GEL-2955264-11	0.00432789	0	0	0	2	0
GEL-2955744-11	0.0630154	1925.61	144.576	0	0	1989.96
GEL-2960676-11	0.0538249	3064.22	30.218	51.7202	7	3900.41
GEL-2967292-11	0.102553	2007.72	0	32.2918	10	1188.98
GEL-2967918-11	0.0258752	0	0	0	4	466.551
GEL-2968088-11	0.0332963	0	0	13.7285	1	0
GEL-2968979-11	0.0191676	260.113	3.02347	11.374	0	464.039
GEL-2969947-11	0.010002	0	0	0	2	274.154
GEL-2970073-11	0.0152672	0	0	7.6178	1	0
GEL-2971014-11	0.0283983	173.632	0	0	4	309.759
GEL-2971184-11	0.0137457	0	0	0	0	0
GEL-2971457-11	0.0393975	0	0	0	0	0
GEL-2974852-11	0.00604255	0	0	0	0	0
GEL-2978274-11	0.038131	0	0	0	0	0
GEL-2981628-11	0.00530223	1713.09	0	0	0	3056.14
GEL-2985500-11	0.00449208	0	0	8.47273	0	0
GEL-2985749-11	0.0146905	0	0	0	2	1628.89
GEL-2986936-11	0.00666794	628.431	0	0	0	1121.12
GEL-2987110-11	0.0490196	1033.34	0	19.5297	0	0
GEL-2988444-11	0.040624	6074.04	0	0	8	10836.1
GEL-2988552-11	0.00294734	44.4324	0	0	0	79.2672
GEL-2990191-11	0.0368421	158.002	0	15.4438	3	0
GEL-2991691-11	0.0396004	980.65	0	0	2	0
GEL-2992549-11	0.0110019	907.859	0	0	0	1619.61
GEL-2993338-11	0.00613672	1268.11	0	0	1	880.268
GEL-2993463-11	0.0128373	5066.5	43.0296	0	18	9038.61
GEL-2996755-11	0.029877	0	0	0	5	349.698

## Sheet: with_correction
HRDetect input matrix with correction for indel artefact (Genomics England Cohort)
Sample ID	del.mh.prop	SNV3	SV3	SV5	hrd	SNV8
GEL-2001806-11	0.00348107	0	0	0	10	476.442
GEL-2005021-11	0.0189036	133.65	0	0	0	238.43
GEL-2007998-11	0.0280112	0	0	0	1	0
GEL-2008456-11	0.0134034	0	0	7.96875	0	241.507
GEL-2008758-11	0.0242284	188.047	0	0	0	335.474
GEL-2011311-11	0.0207171	0	0	0	4	573.127
GEL-2012174-11	0.0198918	557.04	0	0	2	993.756
GEL-2015189-11	0.014637	0	0	8.50514	0	274.66
GEL-2017906-11	0.0662347	444.838	0	0	0	0
GEL-2019529-11	0.00680594	574.508	6.15583	23.1576	2	1024.92
GEL-2025571-11	0.0420547	391.912	0	0	2	0
GEL-2025793-11	0.0399816	1881.28	0	0	0	580.853
GEL-2026101-11	0.0251302	462.668	0	0	2	825.397
GEL-2028967-11	0.0239892	480.978	0	0	5	858.063
GEL-2033299-11	0.00404357	0	0	0	0	0
GEL-2041599-11	0.106991	501.365	0	0	0	894.432
GEL-2041633-11	0.0223599	113.789	0	0	6	202.999
GEL-2042173-11	0.135417	1932.59	324.755	0	9	2311.17
GEL-2042803-11	0.0387669	381.646	4.79189	18.0266	2	680.854
GEL-2043848-11	0.0058245	2413.57	3.52364	13.2556	0	4305.8
GEL-2045206-11	0.00149653	0	0	0	0	0
GEL-2046939-11	0.0139524	723.937	0	0	0	1076.88
GEL-2047470-11	0.0397171	431.657	0	0	0	770.074
GEL-2047526-11	0.0311584	982.638	0	0	0	2182.59
GEL-2054972-11	0.0313402	7252.49	0	0	6	12938.4
GEL-2055246-11	0.0317061	0	0	0	1	0
GEL-2055857-11	0.0255027	0	0	0	1	0
GEL-2061545-11	0.00517256	0	0	0	4	0
GEL-2061730-11	0.0074103	0	0	0	1	0
GEL-2062570-11	0.0694716	976.426	27.0873	0	0	909.589
GEL-2062963-11	0.0394356	0	0	0	0	0
GEL-2063357-11	0.0147622	0	0	0	4	590.406
GEL-2063379-11	0.0301244	0	0	15.8786	0	0
GEL-2063509-11	0.0308324	0	0	0	2	0
GEL-2063708-11	0.0449244	1215.69	0	0	1	2168.79
GEL-2066942-11	0.0375058	0	0	0	3	0
GEL-2068233-11	0.00405371	83.3854	0	0	0	148.759
GEL-2075259-11	0.0162366	148.392	0	0	0	264.73
GEL-2075369-11	0.0260369	477.878	0	0	1	932.238
GEL-2075404-11	0.195502	1425.41	0	49.5366	14	2360.32
GEL-2075992-11	0.0276942	751.446	0	0	0	1340.58
GEL-2082041-11	0.0225182	0	0	0	0	0
GEL-2082357-11	0.00308659	209.554	0	0	0	373.843
GEL-2083765-11	0.0199867	204.463	0	0	3	364.76
GEL-2085284-11	0.0173482	656.057	0	0	0	1170.4
GEL-2086869-11	0.0183733	251.765	0	0	0	449.147
GEL-2087137-11	0.0235542	604.546	0	0	0	1078.51
GEL-2088710-11	0.00348562	0	2.19557	8.25954	1	0
GEL-2089911-11	0.144218	2013.93	237.631	55.474	16	1721.86
GEL-2090260-11	0.00554625	0	3.38043	12.7168	1	0
GEL-2090364-11	0.00302607	195.949	0	0	2	349.572
GEL-2094526-11	0.012529	0	0	7.60127	3	234.234
GEL-2094661-11	0.0170497	0	4.94637	0	0	0
GEL-2095272-11	0.0036791	0	0	0	0	0
GEL-2097500-11	0.0852551	2403.83	0	53.5531	3	0
GEL-2100093-11	0.0197859	222.884	0	13.5595	0	236.877
GEL-2101480-11	0.0101882	716.218	3.89335	14.6464	0	1277.73
GEL-2102988-11	0.0299968	0	0	8.85407	0	0
GEL-2106622-11	0.032811	0	0	0	3	0
GEL-2106867-11	0.0424658	334.15	0	0	4	385.173
GEL-2107011-11	0.158588	0	41.641	63.4684	11	4816.31
GEL-2109603-11	0.0112994	212.523	0	0	2	379.139
GEL-2112154-11	0.0353947	0	0	0	0	0
GEL-2112632-11	0.0116642	0	0	9.68332	0	0
GEL-2113401-11	0.0959655	0	0	0	0	0
GEL-2114241-11	0.0317284	619.893	0	0	1	1105.89
GEL-2114504-11	0.0596837	1670.32	0	0	10	2979.83
GEL-2116758-11	0.00380232	0	6.79066	0	1	0
GEL-2117867-11	0.00648181	475.256	0	0	4	847.854
GEL-2120540-11	0.0115385	0	0	18.5518	7	0
GEL-2123202-11	0.0115213	0	0	10.5296	0	160.861
GEL-2124029-11	0.0258481	198.917	5.40362	0	0	354.868
GEL-2128337-11	0.00920586	578.801	0	0	3	1032.58
GEL-2129441-11	0.0277388	0	0	0	9	0
GEL-2129669-11	0.0282227	152.214	0	0	1	271.548
GEL-2132035-11	0.025572	80.6974	0	0	1	143.964
GEL-2135957-11	0.0341261	1854.85	173.268	0	10	1517.29
GEL-2137323-11	0.0252411	0	0	0	2	2597.42
GEL-2138237-11	0.0493645	1579.85	0	0	7	2208.79
GEL-2139029-11	0.0367545	0	0	0	5	0
GEL-2139504-11	0.0165967	0	0	0	8	0
GEL-2139848-11	0.00444898	0	2.81254	10.5805	0	0
GEL-2143810-11	0.0121414	4594.14	0	0	1	8195.91
GEL-2144436-11	0.0015756	0	0	0	0	0
GEL-2144966-11	0.0150062	0	4.24238	0	0	0
GEL-2148156-11	0.00311712	206.331	0	0	0	368.093
GEL-2150324-11	0.0273816	85.1687	0	0	0	151.94
GEL-2152751-11	0.00754062	0	0	0	2	0
GEL-2156694-11	0.0157298	0	0	0	6	247.484
GEL-2156979-11	0.0417931	553.658	0	0	0	1559.45
GEL-2157698-11	0.0240055	329.394	0	0	0	587.637
GEL-2158820-11	0.00672801	694.561	0	0	3	653.409
GEL-2159214-11	0.0148936	0	0	0	0	0
GEL-2160697-11	0.024015	0	0	7.45651	3	0
GEL-2167269-11	0.00248172	0	0	0	1	0
GEL-2168999-11	0.00510798	256.4	6.3063	23.7237	0	457.417
GEL-2171900-11	0.0340398	158.208	0	13.1701	3	0
GEL-2173131-11	0.0108714	250.222	0	4.4577	0	0
GEL-2173219-11	0.0318043	0	0	0	1	0
GEL-2174476-11	0.0315649	0	0	0	0	0
GEL-2175186-11	0.0176955	154.451	0	0	5	275.54
GEL-2181412-11	0.00431912	128.002	0	0	8	228.354
GEL-2189282-11	0.0091425	0	0	0	3	0
GEL-2190274-11	0.00706405	0	0	0	5	0
GEL-2190558-11	0.0311027	1603.6	0	0	4	2860.81
GEL-2192770-11	0.0234742	136.246	0	0	0	243.061
GEL-2194691-11	0.0178506	0	0	0	1	158.755
GEL-2199420-11	0.00501305	0	4.20987	15.8371	0	0
GEL-2200736-11	0.0396175	605.705	0	0	1	1080.57
GEL-2203650-11	0.0028177	333.819	0	0	0	595.531
GEL-2203724-11	0.00226719	0	0	22.7346	0	0
GEL-2203926-11	0.02457	0	0	0	0	0
GEL-2204385-11	0.0282738	642.617	0	0	3	1146.43
GEL-2207950-11	0.0294793	228.223	2.41242	9.07529	0	407.149
GEL-2209077-11	0.00273447	0	0	12.355	1	168.446
GEL-2209164-11	0.0223881	464.587	0	0	3	828.82
GEL-2210829-11	0.0299554	0	0	0	2	155.676
GEL-2212734-11	0.00226129	919.346	1.82553	6.86747	0	1640.11
GEL-2213440-11	0.0301328	259.703	0	0	0	463.308
GEL-2213998-11	0.0221616	155.459	0	0	1	277.338
GEL-2214161-11	0.0244884	0	0	0	2	0
GEL-2215305-11	0.0246168	120.218	0	0	0	214.468
GEL-2217279-11	0.0249825	0	0	0	11	0
GEL-2224112-11	0.00956622	0	0	0	9	0
GEL-2226304-11	0.0260528	0	0	0	5	283.189
GEL-2226389-11	0.0184382	0	0	17.4837	2	0
GEL-2227911-11	0.0337769	0	0	7.10357	0	194.722
GEL-2229663-11	0.0438503	199.054	0	0	8	355.111
GEL-2232061-11	0.0357409	1089.43	0	0	10	1943.54
GEL-2232916-11	0.0050831	140.866	1.36478	5.13419	0	251.304
GEL-2233472-11	0.0288121	0	0	10.9978	3	0
GEL-2238063-11	0.0186404	0	0	5.77287	2	259.058
GEL-2238711-11	0.0379888	0	0	0	6	0
GEL-2238977-11	0.0289133	665.812	13.0866	0	1	669.313
GEL-2241154-11	0.0142586	181.76	0	0	0	324.259
GEL-2241271-11	0.0269095	951.1	0	0	0	1696.76
GEL-2242878-11	0.0564125	412.604	0	0	8	485.799
GEL-2244146-11	0.0139983	760.463	0	0	1	1087.16
GEL-2244927-11	0.0135185	0	0	0	0	227.146
GEL-2246876-11	0.0413156	1226.52	0	0	9	2188.11
GEL-2249116-11	0.0080908	985.993	0	0	0	1759.01
GEL-2249417-11	0.00240406	805.755	4.62	17.38	0	1437.46
GEL-2250193-11	0.0410023	279.353	0	0	1	498.365
GEL-2253070-11	0.0397079	239.048	0	0	2	426.46
GEL-2253137-11	0.0102041	0	0	0	0	0
GEL-2254315-11	0.0318008	0	0	0	0	0
GEL-2254802-11	0.00476938	649.96	0	0	5	1159.52
GEL-2258571-11	0.00397857	405.208	0	0	13	722.889
GEL-2260202-11	0.0305308	0	0	12.5933	3	0
GEL-2260882-11	0.0804878	0	0	0	5	0
GEL-2263199-11	0.0100694	842.369	0	0	8	1502.78
GEL-2266920-11	0.0193504	0	0	15.0156	3	669.066
GEL-2269796-11	0.0211988	0	0	14.874	4	276.65
GEL-2273451-11	0.0398794	763.051	0	0	0	1361.28
GEL-2274369-11	0.00620163	0	0	0	1	0
GEL-2276479-11	0.0030462	0	0	13.3453	0	287.039
GEL-2283119-11	0.00941458	0	3.3808	12.7182	0	0
GEL-2284242-11	0.0454934	2828.37	0	0	2	5045.8
GEL-2284612-11	0.0161117	0	0	0	4	0
GEL-2286478-11	0.0272436	0	0	0	5	291.804
GEL-2287645-11	0.0230537	147.853	0	0	0	263.768
GEL-2288737-11	0.0278213	188.843	0	0	4	336.894
GEL-2289478-11	0.0261574	950.403	14.1339	53.1703	1	1695.51
GEL-2290551-11	0.0118894	1075.77	0	0	11	591.325
GEL-2292798-11	0.0402964	0	0	15.574	5	633.707
GEL-2295114-11	0.0281136	0	0	0	9	0
GEL-2296405-11	0.0137926	917.894	0	0	17	466.184
GEL-2298456-11	0.0252128	128.777	0	0	1	229.737
GEL-2301371-11	0.0563078	0	0	0	9	0
GEL-2305931-11	0.0182903	130.541	0	0	0	232.884
GEL-2306381-11	0.0317221	1245.59	12.3926	0	5	2222.13
GEL-2307544-11	0.0265863	692.444	0	0	1	1235.32
GEL-2308192-11	0.0226486	728.739	0	0	0	1300.07
GEL-2308807-11	0.0204026	783.217	0	0	3	1397.26
GEL-2311435-11	0.0396446	0	0	0	4	516.298
GEL-2312368-11	0.0351837	648.275	6.53035	24.5666	0	1156.52
GEL-2314174-11	0.0237741	256.667	0	0	1	227.09
GEL-2318031-11	0.00237969	130.907	0	0	1	233.537
GEL-2320112-11	0.0190421	0	0	14.5214	4	191.432
GEL-2320214-11	0.0244379	188.537	3.06817	11.5422	0	336.349
GEL-2321487-11	0.00969913	0	0	16.9024	7	355.897
GEL-2324107-11	0.02	0	0	0	1	322.041
GEL-2324685-11	0.0229024	364.228	0	0	1	649.782
GEL-2325162-11	0.034714	0	0	0	3	416.621
GEL-2327810-11	0.0128999	1770.75	8.00884	0	5	3159.01
GEL-2328733-11	0.282039	2778.27	0	162.248	8	3416.67
GEL-2333793-11	0.0251754	456.3	0	0	4	814.036
GEL-2333941-11	0.0128897	1011.16	0	0	3	913.093
GEL-2334910-11	0.015261	0	0	0	0	0
GEL-2335128-11	0.0230292	0	0	0	11	0
GEL-2336491-11	0.0148285	0	0	7.85292	3	335.783
GEL-2341806-11	0.00133026	0	4.07001	15.311	1	0
GEL-2342595-11	0.00245053	52.2397	0	0	0	93.1953
GEL-2346922-11	0.0925314	0	0	17.3556	11	0
GEL-2349987-11	0.11653	0	0	0	5	861.962
GEL-2351625-11	0.0195265	0	0	0	2	0
GEL-2351804-11	0.00682663	1421.65	0	0	4	0
GEL-2354258-11	0.0101629	534.134	0	0	0	952.892
GEL-2355973-11	0.0450368	2422.53	0	0	1	4321.78
GEL-2367834-11	0.00773782	357.62	0	0	1	637.991
GEL-2368289-11	0.0267769	114.155	0	0	5	203.652
GEL-2368464-11	0.0291607	0	0	0	15	0
GEL-2368625-11	0.0103206	115.581	2.87479	10.8147	0	206.195
GEL-2369503-11	0.00341431	0	0	0	4	314.331
GEL-2369628-11	0.039801	467.411	0	0	0	833.859
GEL-2370523-11	0.042264	0	0	0	2	0
GEL-2372432-11	0.0207171	0	0	0	2	240.83
GEL-2372782-11	0.00589907	0	6.5612	24.6826	0	0
GEL-2374807-11	0.0350213	291.826	0	0	1	426.745
GEL-2376444-11	0.0400433	335.544	0	0	1	598.608
GEL-2376782-11	0.00435152	0	0	14.4806	3	532.78
GEL-2378153-11	0.0274282	0	0	0	5	0
GEL-2380934-11	0.0410914	0	0	0	2	0
GEL-2381377-11	0.00752597	0	0	0	7	286.407
GEL-2382548-11	0.0382834	0	0	0	0	0
GEL-2383539-11	0.00508718	0	0	0	0	0
GEL-2386258-11	0.0173716	1068.94	0	0	0	424.675
GEL-2390088-11	0.00843805	922.832	0	0	7	1646.33
GEL-2390585-11	0.0287698	0	0	0	8	0
GEL-2391612-11	0.0267094	0	0	0	0	0
GEL-2391822-11	0.0177686	0	0	0	0	0
GEL-2395617-11	0.031424	0	0	0	6	0
GEL-2397034-11	0.0294343	1602.7	0	0	0	2859.2
GEL-2397289-11	0.025206	779.433	0	0	0	1390.5
GEL-2399021-11	0.039514	0	0	0	2	1550.83
GEL-2400733-11	0.00547384	1358.15	6.9382	26.1008	0	2422.93
GEL-2404139-11	0.0696091	900.112	0	0	9	1605.79
GEL-2410596-11	0.0258538	0	0	0	0	0
GEL-2411132-11	0.0357654	256.962	0	0	4	458.419
GEL-2413507-11	0.0274262	0	0	0	0	0
GEL-2414048-11	0.0384379	0	5.15479	19.3918	0	0
GEL-2414615-11	0.0631177	1445.77	8.12523	30.5663	9	2579.25
GEL-2416191-11	0.00340967	873.738	13.9099	0	7	1241.97
GEL-2418770-11	0.0211331	193.189	0	0	0	344.648
GEL-2420044-11	0.026782	270.225	0	0	3	0
GEL-2423441-11	0.00305599	0	0	0	0	0
GEL-2423836-11	0.0213586	375.82	0	0	5	670.461
GEL-2423922-11	0.021364	0	0	9.92283	1	0
GEL-2428301-11	0.0139963	152.22	0	0	0	271.56
GEL-2429368-11	0.0352459	958.069	0	0	8	1400.83
GEL-2433470-11	0.00600806	829.322	0	0	0	1479.51
GEL-2434669-11	0.0176604	262.194	0	0	0	467.752
GEL-2439428-11	0.0240184	642.811	0	0	1	1146.77
GEL-2439623-11	0.00146199	0	4.52445	17.0206	0	0
GEL-2444505-11	0.00857932	13989.1	4.26586	16.0478	2	24956.5
GEL-2446328-11	0.0290526	0	0	9.64765	7	508.09
GEL-2451531-11	0.016622	124.481	0	0	0	222.073
GEL-2451783-11	0.0226325	0	0	0	1	0
GEL-2453314-11	0.0308087	241.499	0	0	6	430.832
GEL-2455551-11	0.0228426	0	0	11.6018	1	529.408
GEL-2457300-11	0.027082	3197.14	296.401	0	27	2294.25
GEL-2458841-11	0.0329356	116.69	0	0	0	208.173
GEL-2459109-11	0.00916921	0	0	0	0	0
GEL-2459242-11	0.00399072	923.842	0	0	0	1648.13
GEL-2459823-11	0.0194731	0	0	0	5	0
GEL-2459924-11	0.00354843	0	0	0	2	0
GEL-2463485-11	0.0304836	660.29	0	0	2	1177.95
GEL-2467522-11	0.00264604	0	0	6.33333	4	394.716
GEL-2468465-11	0.0181757	0	0	9.08171	2	198.681
GEL-2470024-11	0.0195664	0	0	0	0	0
GEL-2471323-11	0.0147142	0	0	0	0	380.142
GEL-2473504-11	0.0294968	0	0	0	0	0
GEL-2475036-11	0.0266229	507.324	0	0	7	905.064
GEL-2476561-11	0.0101364	768.84	0	0	1	2895.67
GEL-2478415-11	0.00383792	146.527	0	0	6	261.403
GEL-2481421-11	0.0122589	0	0	10.2843	3	267.992
GEL-2482826-11	0.00383798	397.214	0	0	5	330.762
GEL-2483853-11	0.0231613	132.227	0	0	0	235.892
GEL-2484340-11	0.0158793	0	0	0	2	0
GEL-2484543-11	0.0201553	1457.14	0	0	2	608.639
GEL-2485211-11	0.0148731	0	0	9.10191	0	244.951
GEL-2485841-11	0.0275304	174.413	0	0	6	311.152
GEL-2485851-11	0.00329117	0	0	0	0	0
GEL-2486014-11	0.0244771	1695.56	0	0	0	3024.87
GEL-2490368-11	0.00989174	871.162	17.4726	65.7302	14	1554.15
GEL-2493144-11	0.0279635	0	0	14.5149	2	0
GEL-2493822-11	0.0361827	0	7.08685	9.61662	0	0
GEL-2496945-11	0.00393462	219.652	0	0	2	391.857
GEL-2497045-11	0.0193986	134.278	0	0	0	239.551
GEL-2501324-11	0.00817746	263.161	0	0	4	469.477
GEL-2503292-11	0.0556549	1592.75	0	0	2	6681.35
GEL-2503610-11	0.0310219	0	0	0	0	0
GEL-2503642-11	0.0193912	0	0	0	3	331.786
GEL-2504907-11	0.0208939	361.223	0	0	5	644.42
GEL-2505707-11	0.00974344	2534.12	24.7709	0	2	4520.85
GEL-2509195-11	0.026962	0	0	5.5366	1	247.834
GEL-2510908-11	0.00348651	127.63	0	0	0	227.69
GEL-2514197-11	0.00496004	0	5.2812	0	2	0
GEL-2514933-11	0.0489025	0	0	0	3	0
GEL-2515324-11	0.0126545	0	0	0	2	259.503
GEL-2517737-11	0.00302463	112.25	4.62	17.38	0	200.254
GEL-2522106-11	0.0157561	1523.59	0	0	0	2718.07
GEL-2523504-11	0.0268344	128.053	0	0	2	228.447
GEL-2524099-11	0.0298507	0	0	7.88584	0	0
GEL-2524888-11	0.0220811	0	0	15.9775	7	0
GEL-2527886-11	0.0526846	803.547	0	0	9	1433.52
GEL-2531222-11	0.0290726	0	0	0	7	494.895
GEL-2532657-11	0.00283905	106.309	0	0	1	189.656
GEL-2533029-11	0.00817358	323.643	1.92565	7.24412	0	577.378
GEL-2533146-11	0.046294	743.163	0	0	0	1325.8
GEL-2533244-11	0.0331872	484.238	0	0	6	863.878
GEL-2533396-11	0.0446999	0	0	0	3	0
GEL-2534481-11	0.000949467	0	0	0	0	0
GEL-2536385-11	0.0147783	0	0	0	8	0
GEL-2536486-11	0.209657	3672.39	0	122.23	15	3016.71
GEL-2537766-11	0.0268611	0	0	0	5	639.988
GEL-2541225-11	0.0258952	871.9	0	0	1	1555.47
GEL-2541264-11	0.047049	0	0	0	1	0
GEL-2542991-11	0.0315675	1218	0	0	3	2172.9
GEL-2547567-11	0.0334555	106.034	0	0	1	189.164
GEL-2548558-11	0.028245	1896.46	0	0	6	3383.27
GEL-2548587-11	0.00121683	0	0	0	0	0
GEL-2548935-11	0.0230216	117.329	0	0	0	209.314
GEL-2549788-11	0.033422	491.379	0	0	6	876.618
GEL-2551358-11	0.0416166	0	0	0	2	0
GEL-2551828-11	0.0276442	0	0	0	0	0
GEL-2552104-11	0.00317214	644.45	0	0	0	1149.7
GEL-2554383-11	0.0831234	0	0	0	0	0
GEL-2556209-11	0.0205656	0	0	0	0	0
GEL-2557001-11	0.0188018	556.43	0	0	0	992.668
GEL-2558621-11	0.0986155	1249.1	0	19.9853	9	1363.11
GEL-2558881-11	0.00865874	0	0	0	5	0
GEL-2562209-11	0.0177852	137.203	0	0	0	244.769
GEL-2564198-11	0.00416919	152.838	0	0	5	272.662
GEL-2564293-11	0.0359281	259.666	4.59402	17.2823	0	463.243
GEL-2564451-11	0.0678337	261.312	0	0	14	466.179
GEL-2565597-11	0.0358974	1810.15	0	0	6	3229.29
GEL-2568314-11	0.00262817	748.397	2.34659	8.82764	0	1335.14
GEL-2573053-11	0.00287627	0	0	0	2	1387.89
GEL-2574576-11	0.0400222	1297.87	0	22.2614	0	0
GEL-2575105-11	0.0707501	1097.07	0	46.5474	8	1661.11
GEL-2575629-11	0.0056338	0	0	0	1	307.781
GEL-2576096-11	0.00720597	359.617	24.8159	0	4	641.555
GEL-2576760-11	0.00352949	0	4.98884	18.7675	0	0
GEL-2577709-11	0.0611923	280.662	13.874	52.1928	7	500.699
GEL-2578653-11	0.00790294	3349.17	0	0	12	5974.89
GEL-2581534-11	0.03191	1836.52	9.28699	0	1	3276.34
GEL-2582413-11	0.0332237	0	0	0	0	0
GEL-2582512-11	0.0274041	0	0	0	0	277.542
GEL-2584152-11	0.0244641	0	0	0	0	0
GEL-2584705-11	0.0136893	390.939	0	0	0	697.432
GEL-2584929-11	0.00874166	824.398	0	0	0	1470.72
GEL-2588379-11	0.0240815	213.557	0	0	0	380.984
GEL-2588470-11	0.0267833	1175.43	0	0	0	2096.97
GEL-2597015-11	0.03861	0	0	0	3	0
GEL-2597813-11	0.0288367	5903.05	0	0	11	10531
GEL-2598351-11	0.0221554	887.694	0	0	5	0
GEL-2598685-11	0.0238829	286.681	0	0	0	511.437
GEL-2598969-11	0.00173208	0	0	0	0	209.295
GEL-2599593-11	0.0297556	2846.64	0	0	0	5078.39
GEL-2600238-11	0.017368	439.676	0	0	0	784.38
GEL-2601286-11	0.143607	3536.16	118.145	70.0018	7	2855.05
GEL-2604102-11	0.0297872	1811.14	0	0	0	3231.06
GEL-2604265-11	0.0244165	0	0	0	8	0
GEL-2607660-11	0.0103685	0	0	0	1	0
GEL-2612345-11	0.0048874	0	0	0	2	0
GEL-2616477-11	0.0211408	274.146	0	0	9	244.577
GEL-2617828-11	0.020766	454.429	0	0	9	0
GEL-2618411-11	0.0175373	0	0	7.00044	1	171.821
GEL-2619174-11	0.0212601	310.605	0	0	4	368.217
GEL-2620459-11	0.0315992	0	0	0	4	0
GEL-2620622-11	0.108049	3941.84	107.674	0	19	3089.56
GEL-2622017-11	0.00138926	0	3.96491	14.9156	0	0
GEL-2624133-11	0.101253	0	0	0	1	0
GEL-2628691-11	0.0592565	4103.43	0	0	9	7320.49
GEL-2630510-11	0.0258587	323.931	0	0	0	577.891
GEL-2630934-11	0.0413081	476.927	0	0	4	850.836
GEL-2633824-11	0.00342285	143.928	0	0	0	256.767
GEL-2635919-11	0.0360294	232.881	0	9.78028	7	0
GEL-2642279-11	0.0251904	877.273	0	0	4	1565.05
GEL-2649875-11	0.00587768	340.145	0	0	2	606.817
GEL-2650205-11	0.00454261	1231.32	0	0	4	2196.67
GEL-2650994-11	0.0274146	0	0	6.59031	0	261.199
GEL-2651320-11	0.028314	0	0	0	2	0
GEL-2653351-11	0.0348901	600.935	0	0	0	1072.06
GEL-2654988-11	0.0192795	0	0	15.3445	0	0
GEL-2655595-11	0.022311	0	0	0	5	0
GEL-2658118-11	0.0120288	664.708	0	0	10	1185.84
GEL-2659159-11	0.0383357	323.544	6.5322	24.5735	2	577.201
GEL-2662330-11	0.0184805	249.719	0	20.9317	3	242.152
GEL-2663623-11	0.025177	0	0	0	4	405.56
GEL-2663731-11	0.0274174	759.753	0	0	0	1355.4
GEL-2665909-11	0.0382486	236.014	0	0	1	421.048
GEL-2666584-11	0.029791	0	0	14.4134	0	210.308
GEL-2670549-11	0.0378671	0	0	0	0	0
GEL-2672040-11	0.0206937	292.126	0	0	2	521.151
GEL-2672127-11	0.0586788	310.5	0	0	3	553.931
GEL-2673781-11	0.031763	583.016	0	0	9	1040.1
GEL-2678526-11	0.00140237	0	0	0	0	0
GEL-2681172-11	0.0474824	5306.43	120.386	106.466	5	3593.3
GEL-2682483-11	0.0503675	2842	24.1169	0	12	5070.11
GEL-2683286-11	0.0352645	0	0	0	0	0
GEL-2687179-11	0.0190568	93.6396	0	0	5	167.052
GEL-2687935-11	0.025693	998.581	0	0	2	1781.46
GEL-2694933-11	0.0117848	565.693	0	0	1	1009.19
GEL-2696197-11	0.0111709	1253.25	0	0	3	2235.79
GEL-2698256-11	0.0113736	187.445	0	0	5	334.401
GEL-2701123-11	0.0290276	1201.61	0	0	0	2143.67
GEL-2703272-11	0.0408091	506.202	36.9674	0	3	903.062
GEL-2704039-11	0.024755	0	0	15.1818	3	0
GEL-2704338-11	0.00749026	0	0	7.85259	1	0
GEL-2707250-11	0.0591133	0	0	0	1	0
GEL-2709321-11	0.0144194	1009.83	0	0	11	941.637
GEL-2710990-11	0.02917	0	0	0	3	0
GEL-2713980-11	0.0178716	123.06	0	0	3	219.538
GEL-2716427-11	0.0524036	0	0	0	0	0
GEL-2721396-11	0.0195052	585.448	0	0	0	1044.44
GEL-2724004-11	0.00378372	196.432	0	0	4	350.433
GEL-2725450-11	0.00693072	0	0	0	0	0
GEL-2726319-11	0.0473856	251.033	0	0	8	447.841
GEL-2728200-11	0.0626498	0	0	0	0	0
GEL-2728245-11	0.00577964	171.977	0	16.3738	0	0
GEL-2728582-11	0.0386613	0	0	0	2	0
GEL-2728602-11	0.0111447	0	6.02417	0	0	0
GEL-2728675-11	0.0288385	868.43	0	0	3	1549.27
GEL-2729431-11	0.00622909	2777.44	10.527	0	0	4954.94
GEL-2734742-11	0.0034188	18.4789	1.98912	7.48289	0	32.9662
GEL-2736610-11	0.0589319	0	0	0	1	0
GEL-2736684-11	0.0219936	304.409	0	0	14	543.065
GEL-2736763-11	0.0500382	301.325	2.62718	9.8832	1	537.561
GEL-2739759-11	0.00296278	0	0	0	0	0
GEL-2739830-11	0.0175358	696.028	0	0	4	1241.71
GEL-2740450-11	0.0284136	159.457	6.9218	0	0	284.471
GEL-2743274-11	0.029517	0	0	0	5	227.458
GEL-2745025-11	0.0113583	189.484	0	0	1	338.038
GEL-2745714-11	0.0327096	2381.72	0	0	2	4248.98
GEL-2746602-11	0.0337774	0	0	0	0	0
GEL-2746773-11	0.037679	1413.55	0	0	4	727.811
GEL-2749562-11	0.00840541	273.84	0	0	0	488.529
GEL-2752151-11	0.0103058	2420.97	0	85.3727	3	0
GEL-2753108-11	0.0136944	128.933	0	5.37964	0	0
GEL-2754815-11	0.0300254	160.685	0	0	0	286.661
GEL-2755469-11	0.0344712	1670.2	0	0	15	0
GEL-2756007-11	0.00506865	3328.14	60.2778	0	1	2114.41
GEL-2757573-11	0.0229839	850.849	0	0	0	1517.91
GEL-2761200-11	0.0151324	25.3927	2.89971	10.9084	0	45.3004
GEL-2761896-11	0.0119702	0	0	0	0	0
GEL-2762219-11	0.0170924	0	0	0	3	0
GEL-2762236-11	0.0318949	363.866	0	0	8	649.135
GEL-2765590-11	0.0230333	0	0	0	3	0
GEL-2767461-11	0.00355287	0	0	0	7	0
GEL-2767961-11	0.00677757	1161.94	0	0	7	2072.9
GEL-2768258-11	0.0241098	289.531	0	0	0	516.521
GEL-2769081-11	0.0490461	3708.29	94.4523	76.4753	22	3030.7
GEL-2772767-11	0.0349569	0	0	0	6	0
GEL-2776708-11	0.0329245	5310.12	182.017	0	21	9473.22
GEL-2777905-11	0.0216049	6240.59	0	0	1	1893.89
GEL-2778820-11	0.0177577	542.497	0	0	3	0
GEL-2779755-11	0.0181266	0	0	0	3	0
GEL-2780315-11	0.0291411	0	0	0	0	0
GEL-2784512-11	0.0319437	0	0	0	1	0
GEL-2787207-11	0.0397574	555.494	0	0	3	990.998
GEL-2787709-11	0.0307958	0	0	26.9936	4	704
GEL-2789759-11	0.0235181	1635.53	0	0	3	2917.78
GEL-2791928-11	0.0134577	0	0	0	0	0
GEL-2794544-11	0.0035271	0	0	0	5	426.756
GEL-2796634-11	0.0072351	0	0	0	5	0
GEL-2798900-11	0.0047231	0	0	0	0	0
GEL-2802747-11	0.0244982	172.205	0	0	0	307.212
GEL-2802902-11	0.0160455	84.2751	0	0	0	150.346
GEL-2804603-11	0.254852	3838.71	0	0	9	6848.24
GEL-2805297-11	0.00195195	0	6.62196	24.9112	0	0
GEL-2806623-11	0.059322	0	0	0	0	0
GEL-2806937-11	0.0049576	1928.49	0	0	3	1348.94
GEL-2811787-11	0.00639157	118.576	0	0	2	211.54
GEL-2817677-11	0.0110129	916.437	33.2553	0	9	1634.92
GEL-2818182-11	0.0516911	0	0	9.34158	1	258.677
GEL-2818347-11	0.00978508	0	0	0	7	347.384
GEL-2819348-11	0.00237639	0	0	0	0	0
GEL-2822418-11	0.209275	0	0	0	2	0
GEL-2822877-11	0.00499149	1655.25	0	0	0	2952.96
GEL-2823488-11	0.0239541	1059.41	19.8826	74.7964	2	1889.98
GEL-2824699-11	0.0227799	809.56	0	0	1	1444.25
GEL-2825081-11	0.0458295	0	0	0	3	560.872
GEL-2825577-11	0.0129942	0	0	0	2	0
GEL-2827009-11	0.0206217	164.629	0	0	8	293.697
GEL-2828896-11	0.0231518	0	0	0	6	0
GEL-2829340-11	0.0286225	549.425	0	0	1	417.543
GEL-2830345-11	0.0504592	0	0	0	8	0
GEL-2831380-11	0.0623565	0	0	0	6	0
GEL-2835284-11	0.0373582	0	0	0	0	374.614
GEL-2836771-11	0.0217037	0	0	0	0	0
GEL-2839957-11	0.0415523	2528.99	0	0	3	4511.71
GEL-2841823-11	0.00609365	0	0	0	1	570.165
GEL-2841945-11	0.0248805	1922.87	0	0	3	1331.37
GEL-2842341-11	0.0363372	0	0	0	1	191.673
GEL-2844968-11	0.0028759	131.409	0	0	0	234.433
GEL-2853827-11	0.00258915	117.781	0	0	0	210.121
GEL-2854064-11	0.00572398	111.93	0	0	0	199.682
GEL-2856804-11	0.299018	1150.75	0	80.8578	26	3385.05
GEL-2860738-11	0.0318021	142.584	0	0	1	254.369
GEL-2861017-11	0.0200637	0	0	0	4	289.511
GEL-2862175-11	0.0255654	1480.23	0	27.8603	8	3013.93
GEL-2863336-11	0.0443943	0	0	0	0	0
GEL-2864848-11	0.00772127	2424.54	23.2243	0	6	4325.37
GEL-2865642-11	0.030056	0	0	0	0	2808.78
GEL-2868314-11	0.0135659	758.438	0	0	0	4026.52
GEL-2868869-11	0.182831	2929.61	100.233	0	3	7014.06
GEL-2872864-11	0.0103549	663.525	0	0	0	1183.72
GEL-2876796-11	0.0285138	0	0	0	5	0
GEL-2876990-11	0.0309096	0	0	0	3	0
GEL-2879191-11	0.0153571	0	0	0	3	386.494
GEL-2879194-11	0.00857719	73.5204	1.98034	7.44983	0	131.16
GEL-2882651-11	0.00504823	0	0	3.91205	1	227.626
GEL-2882674-11	0.0144684	564.656	11.8756	0	0	1007.34
GEL-2884360-11	0.0274064	270.328	0	0	3	0
GEL-2884854-11	0.0221739	0	0	6.3682	1	200.24
GEL-2888136-11	0.0150792	201.769	0	5.63819	1	0
GEL-2888607-11	0.0285714	0	0	0	2	0
GEL-2890739-11	0.050134	0	0	0	0	0
GEL-2892248-11	0.0036617	0	0	0	0	489.612
GEL-2893843-11	0.0231303	0	0	0	1	320.253
GEL-2894684-11	0.0256137	144.387	1.90769	7.17654	0	257.585
GEL-2895336-11	0.0318437	0	0	0	10	0
GEL-2897011-11	0.00325476	169.007	2.1	7.9	1	301.508
GEL-2899124-11	0.00327975	215.779	0	0	4	384.949
GEL-2899720-11	0.0193424	0	0	16.3228	6	411.861
GEL-2902442-11	0.218991	1180.08	0	76.9877	14	1260.18
GEL-2904230-11	0.00583068	419.369	0	0	0	748.151
GEL-2904275-11	0.168067	1232.62	0	0	4	2198.99
GEL-2906395-11	0.0340122	3239.5	93.6325	32.8225	13	3722.5
GEL-2906621-11	0.0204889	434.591	0	0	11	0
GEL-2907641-11	0.0237603	0	0	13.3635	7	232.317
GEL-2908891-11	0.0462107	1299.13	0	0	11	1615.39
GEL-2910537-11	0.00306833	0	0	0	0	0
GEL-2912640-11	0.0103798	0	0	4.27898	1	0
GEL-2915218-11	0.033419	1427.31	0	0	4	0
GEL-2915829-11	0.0193202	533.377	0	0	0	678.844
GEL-2918050-11	0.00843666	160.067	0	0	0	285.558
GEL-2918680-11	0.0262253	193.665	0	0	1	345.497
GEL-2919468-11	0.0242817	511.364	0	0	4	534.858
GEL-2922925-11	0.0236145	468.375	0	0	0	835.578
GEL-2923587-11	0.0277638	0	0	8.63626	1	0
GEL-2924965-11	0.0183772	108.854	0	0	0	194.196
GEL-2925470-11	0.0449	165.032	0	0	0	294.417
GEL-2927929-11	0.0201241	0	0	0	1	0
GEL-2931455-11	0.0534853	532.802	0	18.9868	2	0
GEL-2936411-11	0.0172966	525.075	0	0	0	330.677
GEL-2937320-11	0.02	0	0	8.26942	0	174.228
GEL-2939629-11	0.0347528	0	0	0	7	383.315
GEL-2940010-11	0.0241599	1144.4	0	4.87543	0	0
GEL-2940266-11	0.0117583	775.361	0	20.5206	7	959.184
GEL-2944054-11	0.0240416	253.758	0	0	0	452.703
GEL-2944423-11	0.0272611	507.875	5.79976	21.8182	3	906.046
GEL-2944775-11	0.0243902	140.725	0	0	0	251.053
GEL-2948142-11	0.0231447	156.002	0	0	3	278.307
GEL-2948280-11	0.0214592	327.793	0	0	8	584.781
GEL-2948665-11	0.0223811	600.372	0	0	2	1071.06
GEL-2948666-11	0.00634921	0	0	0	1	0
GEL-2953219-11	0.0290446	2245.44	15.1456	0	6	4005.85
GEL-2953468-11	0.0393305	275.806	0	0	0	492.037
GEL-2955264-11	0.00432789	0	0	0	2	0
GEL-2955744-11	0.0630154	1925.61	144.576	0	0	1989.96
GEL-2960676-11	0.0538249	3064.22	30.218	51.7202	7	3900.41
GEL-2967292-11	0.102553	2007.72	0	32.2918	10	1188.98
GEL-2967918-11	0.0258752	0	0	0	4	466.551
GEL-2968088-11	0.0332963	0	0	13.7285	1	0
GEL-2968979-11	0.0191676	260.113	3.02347	11.374	0	464.039
GEL-2969947-11	0.010002	0	0	0	2	274.154
GEL-2970073-11	0.0152672	0	0	7.6178	1	0
GEL-2971014-11	0.0283983	173.632	0	0	4	309.759
GEL-2971184-11	0.0137457	0	0	0	0	0
GEL-2971457-11	0.0393975	0	0	0	0	0
GEL-2974852-11	0.00604255	0	0	0	0	0
GEL-2978274-11	0.038131	0	0	0	0	0
GEL-2981628-11	0.00530223	1713.09	0	0	0	3056.14
GEL-2985500-11	0.00449208	0	0	8.47273	0	0
GEL-2985749-11	0.0146905	0	0	0	2	1628.89
GEL-2986936-11	0.00666794	628.431	0	0	0	1121.12
GEL-2987110-11	0.0490196	1033.34	0	19.5297	0	0
GEL-2988444-11	0.040624	6074.04	0	0	8	10836.1
GEL-2988552-11	0.00294734	44.4324	0	0	0	79.2672
GEL-2990191-11	0.0368421	158.002	0	15.4438	3	0
GEL-2991691-11	0.0396004	980.65	0	0	2	0
GEL-2992549-11	0.0110019	907.859	0	0	0	1619.61
GEL-2993338-11	0.00613672	1268.11	0	0	1	880.268
GEL-2993463-11	0.0128373	5066.5	43.0296	0	18	9038.61
GEL-2996755-11	0.029877	0	0	0	5	349.698
