# Supplementary material for: Large-scale analysis of whole genome sequencing data from formalin-fixed paraffin-embedded cancer specimens demonstrates preservation of clinical utility
Source: Nat Commun. 2024 Sep 4;15:7731. doi: 10.1038/s41467-024-51577-2 (PMC11374794; doi:10.1038/s41467-024-51577-2)
Supplement: Supplementary file 10 — Supplementary Dataset 7 [file 41467_2024_51577_MOESM10_ESM.xlsx]

## Sheet: Average_insert_sizes
Average insert size (Oxford Cohort)						Average insert size (PARTNER/PBCP Cohort)
Sample ID	Average insert size	Duplication rate					Sample ID	Average insert size	Duplication rate
GEL002_FFPE	440.5	0.17					41	281	0.21
GEL004_FFPE	281.3	0.18					47	276	0.33
GEL007_FFPE	274.6	0.15					126	310	0.27
GEL008_FFPE	387.9	0.21					237	286	0.25
GEL009_FFPE	333.2	0.08					239	289	0.22
GEL011_FFPE	288.9	0.15					251	309	0.24
GEL016_FFPE	274.4	0.18					328	335	0.16
GEL018_FFPE	321.9	0.03					334	336	0.21
GEL020_FFPE	272.6	0.14					379	300	0.19
GEL021_FFPE	313.6	0.1					452	326	0.18
GEL024_FFPE	315.2	0.1					455	310	0.14
GEL028_FFPE	316.5	0.1					513	316	0.2
GEL030_FFPE	309.9	0.1					583	331	0.2
GEL031_FFPE	300	0.1					616	346	0.16
GEL032_FFPE	362.3	0.1
GEL034_FFPE	293.2	0.18
GEL035_FFPE	347.7	0.13
GEL037_FFPE	277.3	0.13
GEL039_FFPE	293.9	0.13
GEL044_FFPE	295.2	0.13
GEL045_FFPE	330.6	0.13
GEL048_FFPE	293.9	0.13
GEL050_FFPE	320.7	0.13
GEL053_FFPE	326	0.04
GEL055_FFPE	299.6	0.04
GEL062_FFPE	295.3	0.04
GEL065_FFPE	295	0.04
GEL066_FFPE	363.8	0.04
GEL069_FFPE	338.4	0.04
GEL074_FFPE	316.6	0.04
GEL080_FFPE	328.2	0.02
GEL082_FFPE	322.6	0.03
GEL084_FFPE	332.9	0.02
GEL089_FFPE	404.8	0.02
GEL091_FFPE	367.4	0.02
GEL093_FFPE	322.1	0.02
GEL096_FFPE	312.4	0.03
GEL098_FFPE	290.3	0.03
GEL100_FFPE	326.5	0.11
GEL102_FFPE	302.5	0.11
GEL103_FFPE	313.4	0.11
GEL113_FFPE	344.1	0.11
GEL121_FFPE	284.4	0.11
GEL140_FFPE	320.4	0.11
GEL153_FFPE	355.5	0.11
GEL154_FFPE	315.6	0.11
GEL170_FFPE	326	0.11
GEL172_FFPE	343	0.11
GEL222_FFPE	354.1	0.11
GEL300_FFPE	331	0.05
GEL365_FFPE	321.544	0.04

## Sheet: Copy_number_profiling
Copy number profiling (Oxford Cohort)						Copy number profiling (PARTNER/PBCP Cohort)
Sample	Preparation	Ploidy	Tumour Purity	Copy number profiling		Sample	Preparation	Ploidy	Tumour Purity	Copy number profiling
GeL002	FF	2.91638	0.54	Pass		41	FFPE	3.54939427256082	0.49	Pass
GeL002	FFPE	3.73341	0.39	Pass		41	FF	3.83021361184268	0.45	Pass
GeL004	FF	4.82967	0.73	Pass		47	FFPE	2.09787639922719	0.45	Fail
GeL004	FFPE	1.62301	0.89	Pass		47	FF	1.75852217005003	0.49	Pass
GeL007	FF	1.941	0.33	Fail		126	FFPE	3.52524798189559	0.66	Pass
GeL007	FFPE	1.905	0.33	Fail		126	FF	3.76559622314973	0.54	Pass
GeL008	FF	1.91378	0.45	Pass		237	FFPE	1.62112970801986	0.68	Pass
GeL008	FFPE	1.9164	0.65	Pass		237	FF	1.68742716434649	0.76	Pass
GeL009	FF	3.21995	0.64	Pass		239	FFPE	3.1006542245499	0.54	Pass
GeL009	FFPE	3.17892	0.54	Pass		239	FF	3.21422495115341	0.45	Pass
GeL011	FF	1.86817	0.98	Pass		251	FFPE	2.01696371089237	0.39	Fail
GeL011	FFPE	3.54701	0.87	Pass		251	FF	2.89100971875434	0.45	Pass
GeL016	FF	2.96159	0.65	Pass		328	FFPE	3.1201696247121	0.66	Pass
GeL016	FFPE	1.95765	0.66	Pass		328	FF	3.24917567307614	0.49	Pass
GeL018	FF	1.61825	0.46	Pass		334	FFPE	1.96329817355186	0.92	Pass
GeL018	FFPE	3.1878	0.36	Pass		334	FF	1.91297587256284	0.54	Pass
GeL020	FF	2.71342	0.5	Pass		379	FFPE	2.68566058616281	0.47	Pass
GeL020	FFPE	2.90753	0.77	Pass		379	FF	2.91084566643166	0.45	Pass
GeL021	FF	1.78446	0.51	Pass		452	FFPE	3.13806816734754	0.43	Pass
GeL021	FFPE	2.9491	0.56	Pass		452	FF	2.99571854905301	0.5	Pass
GeL024	FF	1.95941	0.4	Fail		455	FFPE	1.95670608815724	0.73	Pass
GeL024	FFPE	1.98357	0.4	Fail		455	FF	5.47084514376531	0.56	Pass
GeL028	FF	1.93134	0.77	Pass		513	FFPE	2.60702984649985	0.85	Pass
GeL028	FFPE	3.71775	0.35	Pass		513	FF	2.71057458222866	0.83	Pass
GeL030	FF	2.00434	0.43	Pass		583	FFPE	3.1792115724609	0.41	Pass
GeL030	FFPE	2.10255	0.4	Pass		583	FF	3.12287644092121	0.64	Pass
GeL031	FF	2.04848	0.54	Pass		616	FFPE	1.94875943846613	0.41	Pass
GeL031	FFPE	2.04476	0.65	Pass		616	FF	1.99096703300276	0.46	Pass
GeL032	FF	1.89948	0.57	Pass
GeL032	FFPE	1.97653	0.4	Pass
GeL034	FF	1.94177	0.35	Fail
GeL034	FFPE	2.0012	0.4	Fail
GeL035	FF	3.92783	0.6	Pass
GeL035	FFPE	3.77206	0.71	Pass
GeL037	FF	1.7957	0.5	Pass
GeL037	FFPE	3.63636	0.6	Pass
GeL039	FF	2.00074	0.43	Pass
GeL039	FFPE	1.77451	0.43	Pass
GeL044	FF	3.0162	0.37	Pass
GeL044	FFPE	2.05075	0.5	Fail
GeL045	FF	3.40629	0.37	Pass
GeL045	FFPE	3.33326	0.64	Pass
GeL048	FF	3.48415	0.79	Fail
GeL048	FFPE	3.32771	0.92	Fail
GeL050	FF	3.24572	0.29	Pass
GeL050	FFPE	2.86523	0.64	Pass
GeL053	FF	1.97732	0.64	Pass
GeL053	FFPE	1.87119	0.63	Pass
GeL055	FF	2.09402	0.64	Pass
GeL055	FFPE	1.97087	0.31	Fail
GeL062	FF	2.94608	0.51	Pass
GeL062	FFPE	2.97087	0.87	Pass
GeL065	FF	3.83895	0.74	Pass
GeL065	FFPE	3.8452	0.61	Pass
GeL066	FF	2.01334	0.68	Pass
GeL066	FFPE	2.01483	0.72	Pass
GeL069	FF	1.96132	0.31	Pass
GeL069	FFPE	1.96546	0.75	Pass
GeL074	FF	3.36335	0.36	Pass
GeL074	FFPE	3.25344	0.52	Pass
GeL080	FF	2.78709	0.3	Pass
GeL080	FFPE	2.55132	0.3	Pass
GeL082	FF	1.99083	0.68	Pass
GeL082	FFPE	2.00989	0.61	Pass
GeL084	FF	2.12519	0.54	Pass
GeL084	FFPE	2.00899	0.59	Pass
GeL089	FF	4.01438	0.32	Pass
GeL089	FFPE	3.97947	0.3	Fail
GeL091	FF	4.29226	0.44	Pass
GeL091	FFPE	4.55931	0.4	Fail
GeL093	FF	4.36742	0.55	Pass
GeL093	FFPE	2.177	0.55	Pass
GeL096	FF	1.72868	0.38	Pass
GeL096	FFPE	1.71947	0.62	Pass
GeL098	FF	2.54852	0.89	Pass
GeL098	FFPE	2.54039	0.93	Pass
GeL100	FF	1.95398	0.56	Pass
GeL100	FFPE	1.95432	0.65	Pass
GeL102	FF	5.20226	0.57	Pass
GeL102	FFPE	1.73494	0.67	Pass
GeL103	FF	1.87356	0.54	Pass
GeL103	FFPE	1.84831	0.61	Pass
GeL113	FF	3.42592	0.59	Pass
GeL113	FFPE	3.49902	0.5	Fail
GeL121	FF	3.91931	0.59	Pass
GeL121	FFPE	2.04232	0.87	Pass
GeL140	FF	2.0581	0.22	Pass
GeL140	FFPE	2.00051	0.6	Fail
GeL153	FF	1.99142	0.5	Pass
GeL153	FFPE	1.99352	0.57	Pass
GeL154	FF	2.16727	0.4	Pass
GeL154	FFPE	2.20646	0.4	Pass
GeL170	FF	2.09361	0.74	Pass
GeL170	FFPE	2.09071	0.8	Pass
GeL172	FF	1.95544	0.63	Pass
GeL172	FFPE	1.65386	0.53	Pass
GeL222	FF	3.28996	0.58	Pass
GeL222	FFPE	3.24653	0.58	Pass
GeL300	FFPE	1.9082	0.63	Pass
GeL300	FF	1.90918	0.56	Pass
GeL365	FFPE	3.08699	0.76	Pass
GeL365	FF	3.10831	0.7	Pass
