# Supplementary material for: Large-scale analysis of whole genome sequencing data from formalin-fixed paraffin-embedded cancer specimens demonstrates preservation of clinical utility
Source: Nat Commun. 2024 Sep 4;15:7731. doi: 10.1038/s41467-024-51577-2 (PMC11374794; doi:10.1038/s41467-024-51577-2)
Supplement: Supplementary file 11 — Supplementary Dataset 8 [file 41467_2024_51577_MOESM11_ESM.xlsx]

## Sheet: Oxford_cohort
FFPEimpact score (Oxford Cohort)
Sample ID	SBS arterfact	Total SBS	Indel Artefact	Total Indel	FFPEimpact
GEL002_FFPE	60405.4	94177	1408.91	12974	0.374999
GEL004_FFPE	1746.27	6053	327.065	1050	0.299993
GEL007_FFPE	6790.42	13198	504.046	1381	0.439745
GEL008_FFPE	16740	34189	671.768	5997	0.300824
GEL009_FFPE	0	40724	537.988	2779	0.0967952
GEL011_FFPE	19093.8	62370	1452.59	6383	0.266855
GEL016_FFPE	3538.15	15030	329.729	2235	0.191468
GEL018_FFPE	0	8686	425.109	1822	0.11666
GEL020_FFPE	10634.9	30998	773.375	3835	0.272372
GEL021_FFPE	6452.38	75169	461.549	2852	0.123836
GEL024_FFPE	6340.29	14628	336.336	1200	0.356857
GEL028_FFPE	8543.72	19170	306.601	1446	0.328858
GEL030_FFPE	0	12631	339.239	1818	0.0933002
GEL031_FFPE	15713.9	95672	0	89872	0.0821237
GEL032_FFPE	40811.5	62906	2523.37	38511	0.357146
GEL034_FFPE	11740.2	72201	0	52810	0.081302
GEL035_FFPE	2681.77	44125	508.84	2679	0.125357
GEL037_FFPE	7374.95	18659	622.321	2123	0.344191
GEL039_FFPE	12975.8	36302	782.789	4012	0.276276
GEL044_FFPE	11616.4	23706	728.199	3026	0.365334
GEL045_FFPE	0	10763	450.897	1806	0.124833
GEL048_FFPE	1778.69	20010	483.688	6112	0.0840138
GEL050_FFPE	0	25534	397.253	2526	0.0786328
GEL053_FFPE	2350.3	10912	361.431	1475	0.230212
GEL055_FFPE	11071.9	22960	627.381	2228	0.381909
GEL062_FFPE	14628.9	37172	972.414	3992	0.318569
GEL065_FFPE	11636.2	23421	734.775	3605	0.350324
GEL066_FFPE	29267.4	52618	1002.15	17398	0.306913
GEL069_FFPE	0	12323	245.569	2041	0.0601589
GEL074_FFPE	2684.75	37217	448.413	1424	0.193517
GEL080_FFPE	3305.79	11764	316.932	1083	0.286826
GEL082_FFPE	0	1372191	0	49844	0
GEL084_FFPE	2245.18	12183	348.79	2018	0.178564
GEL089_FFPE	67568	113759	3983.36	47747	0.338692
GEL091_FFPE	45129.9	72576	1130.93	9280	0.371849
GEL093_FFPE	2748.2	9715	264.063	1472	0.231136
GEL096_FFPE	2106.89	7027	462.946	1578	0.296602
GEL098_FFPE	2686.74	9084	485.02	2233	0.256486
GEL100_FFPE	0	3695	400.687	1740	0.11514
GEL102_FFPE	17418.6	27403	1219.52	5351	0.431775
GEL103_FFPE	0	10920	300.555	2057	0.0730565
GEL113_FFPE	14092.5	30980	527.813	3620	0.300347
GEL121_FFPE	3232.48	16478	912.66	3760	0.219449
GEL140_FFPE	53636.6	95436	1443.86	6318	0.395274
GEL153_FFPE	0	71748	453.483	2458	0.0922464
GEL154_FFPE	44825.1	78116	730.929	4416	0.369673
GEL170_FFPE	0	2335	290.536	1597	0.0909631
GEL172_FFPE	67732	123495	1345.92	6576	0.376566
GEL222_FFPE	21413	46424	1165.13	4749	0.353296
GEL300_FFPE	0	11571	404.473	2289	0.0883515
GEL365_FFPE	0	7235	327.018	1902	0.0859669

## Sheet: PARTNER_PBCP_cohort
FFPEimpact score (PARTNER/PBCP Cohort)
Sample ID	SBS arterfact	Total SBS	Indel Artefact	Total Indel	FFPEimpact
41	0	10528	1055.64	5355	0.0985656
47	0	6849	710.529	3707	0.0958362
126	0	7029	644.341	3241	0.0994046
237	0	3083	735.588	3451	0.106576
239	0	5103	763.59	3867	0.0987316
251	0	4082	702.752	2872	0.122345
328	0	11383	602.133	3453	0.0871899
334	0	7743	791.662	3064	0.129188
379	0	2814	732.748	4171	0.0878384
452	0	5618	730.189	2730	0.133734
455	0	7886	673.181	3890	0.0865272
513	0	6341	876.158	3529	0.124137
583	0	9755	757.76	3556	0.106547
616	0	2636	559.402	2444	0.114444
