# Supplementary material for: Large-scale analysis of whole genome sequencing data from formalin-fixed paraffin-embedded cancer specimens demonstrates preservation of clinical utility
Source: Nat Commun. 2024 Sep 4;15:7731. doi: 10.1038/s41467-024-51577-2 (PMC11374794; doi:10.1038/s41467-024-51577-2)
Supplement: Supplementary file 12 — Supplementary Dataset 9 [file 41467_2024_51577_MOESM12_ESM.xlsx]

## Sheet: HRDetect_FF
HRDetect result output for FF samples (PARTNER/PBCP Cohort)
Sample ID	intercept	del.mh.prop	SNV3	SV3	SV5	hrd	SNV8	Probability
41	-3.364	7.58047	2.73407	-0.876753	1.46578	0.00197839	0.10445	0.999522
126	-3.364	6.73157	2.89335	2.35651	1.09759	0.513669	0.10608	0.999968
328	-3.364	6.60891	3.04788	2.74285	-1.10516	1.10187	-0.125665	0.999865
455	-3.364	6.33203	2.93574	1.49634	1.2231	0.712118	0.0900865	0.999919
47	-3.364	6.27721	2.76353	2.09987	-1.10516	0.666501	-0.125665	0.999263
583	-3.364	5.91744	3.00863	2.60772	-1.10516	0.910567	0.112977	0.999693
379	-3.364	4.97738	-0.949833	-0.876753	1.17166	0.79688	-0.125665	0.836125
237	-3.364	3.03074	2.04737	-0.876753	-1.10516	0.567584	-0.125665	0.543421
334	-3.364	2.68024	2.64806	-0.876753	0.932662	0.618417	0.0895862	0.938671
616	-3.364	2.32824	-0.949833	-0.876753	-1.10516	0.095679	0.0375759	0.0211601
239	-3.364	1.96322	2.19266	-0.876753	-1.10516	0.755509	0.0453222	0.403909
251	-3.364	1.45675	2.07387	-0.876753	-1.10516	0.910567	0.0551955	0.299532
513	-3.364	1.21012	2.32313	-0.876753	-1.10516	0.095679	-0.125665	0.136739
452	-3.364	0.278504	2.32406	-0.876753	-1.10516	0.095679	0.0535138	0.0695156

## Sheet: HRDetect_FFPE
HRDetect result output for FFPE samples with correction for indel artefact (PARTNER/PBCP Cohort)
Sample ID	intercept	del.mh.prop	SNV3	SV3	SV5	hrd	SNV8	Probability
41	-3.364	4.5053	2.78118	-0.876753	1.54106	-0.221524	0.103067	0.988664
47	-3.364	2.36959	2.76557	2.05327	-1.10516	-1.95209	-0.125665	0.655097
126	-3.364	2.11975	2.71494	2.33532	-1.10516	0.00197839	0.0915549	0.942372
237	-3.364	0.38283	2.1292	-0.876753	-1.10516	0.79688	-0.125665	0.103153
239	-3.364	0.0677024	2.27086	-0.876753	0.406949	0.329008	-0.125665	0.215531
251	-3.364	-0.274292	2.13196	-0.876753	0.919321	-1.95209	0.0476562	0.0333043
328	-3.364	3.75034	3.11133	2.89188	0.992045	0.874263	-0.125665	0.999706
334	-3.364	0.821554	2.73469	-0.876753	1.14515	0.394915	0.0885712	0.719933
379	-3.364	0.950347	1.89671	1.31855	1.20099	0.618417	-0.125665	0.923815
452	-3.364	0.256331	2.3568	-0.876753	-1.10516	0.456273	-0.125665	0.0830073
455	-3.364	3.03554	2.81316	1.6299	1.21669	0.618417	0.0667923	0.997568
513	-3.364	-0.114309	2.31262	-0.876753	0.976034	-0.975054	-0.125665	0.102741
583	-3.364	3.53109	2.98147	2.52965	0.70139	0.618417	0.104148	0.999177
616	-3.364	-0.414533	-0.949833	-0.876753	-1.10516	0.095679	0.0457782	0.00140149

## Sheet: CHORD
CHORD result for FFPE samples (PARTNER/PBCP Cohort)
sample	p_BRCA1	p_BRCA2	p_hrd	hr_status	hrd_type	remarks_hr_status	remarks_hrd_type
41	0.044	0.06	0.104	HR_proficient	none
47	0.008	0.002	0.01	HR_proficient	none
126	0.006	0.014	0.02	HR_proficient	none
237	0	0.002	0.002	HR_proficient	none
239	0	0.002	0.002	HR_proficient	none
251	0	0	0	HR_proficient	none
328	0.01	0.002	0.012	HR_proficient	none
334	0.006	0.02	0.026	HR_proficient	none
379	0	0	0	HR_proficient	none
452	0	0.002	0.002	HR_proficient	none
455	0.006	0.006	0.012	HR_proficient	none
513	0	0	0	HR_proficient	none
583	0.016	0.038	0.054	HR_proficient	none
616	0	0	0	HR_proficient	none
CHORD result for FF samples (PARTNER/PBCP Cohort)
sample	p_BRCA1	p_BRCA2	p_hrd	hr_status	hrd_type	remarks_hr_status	remarks_hrd_type
41	0.172	0.656	0.828	HR_deficient	BRCA2_type
47	0.466	0.318	0.784	HR_deficient	BRCA1_type
126	0.398	0.396	0.794	HR_deficient	BRCA1_type
237	0.108	0.062	0.17	HR_proficient	none
239	0.006	0.012	0.018	HR_proficient	none
251	0.014	0.002	0.016	HR_proficient	none
328	0.392	0.358	0.75	HR_deficient	BRCA1_type
334	0.25	0.34	0.59	HR_deficient	BRCA2_type
379	0.232	0.442	0.674	HR_deficient	BRCA2_type
452	0	0.002	0.002	HR_proficient	none
455	0.366	0.474	0.84	HR_deficient	BRCA2_type
513	0	0	0	HR_proficient	none
583	0.474	0.334	0.808	HR_deficient	BRCA1_type
616	0	0	0	HR_proficient	none
