# Supplementary material for: Large-scale analysis of whole genome sequencing data from formalin-fixed paraffin-embedded cancer specimens demonstrates preservation of clinical utility
Source: Nat Commun. 2024 Sep 4;15:7731. doi: 10.1038/s41467-024-51577-2 (PMC11374794; doi:10.1038/s41467-024-51577-2)
Supplement: Supplementary file 13 — Supplementary Dataset 10 [file 41467_2024_51577_MOESM13_ESM.xlsx]

## Sheet: Oxford_cohort
Variants in Oxford Cohort
Sample ID	Organ	Gene	Varaint Type	Variant	FF	FFPE
GEL002	Kidney	SETD2	indel	p.F636fs*6	present	absent
GEL002	Kidney	PBRM1	indel	p.Y106fs*7	present	present
GEL002	Kidney	STK11	deletion	Deletion	absent	present
GEL004	Kidney	TP53	snv	p.G334W	present	present
GEL007	Prostate	TMPRSS2-ERG	fusion	fusion	present	present
GEL008	Prostate	TMPRSS2-ERG	fusion	fusion	present	present
GEL009	Lung	NOTCH2	snv	p.R1931C	present	present
GEL009	Lung	TP53	snv	p.E298*	present	present
GEL009	Lung	PIK3CA	amplification	Amplification	present	present
GEL011	Lung	TP53	snv	p.R213*	present	present
GEL011	Lung	LRP1B	snv	p.Y3891*	absent	present
GEL016	Kidney	PBRM1	indel	p.R298fs*20	present	present
GEL016	Kidney	VHL	indel	p.V83fs*48	present	present
GEL018	Lung	PTPRD	rearrangement	intragenic_deletion	present	absent
GEL018	Lung	AKT2	amplification	Amplification	present	absent
GEL020	Colorectal	APC	snv	p.E1397*	present	present
GEL020	Colorectal	TP53	snv	p.Q167*	present	present
GEL020	Colorectal	EGFR	amplification	Amplification	present	absent
GEL020	Colorectal	MET	amplification	Amplification	present	absent
GEL021	Lung	PTPRD	snv	p.Q1892*	present	absent
GEL021	Lung	CDKN2A	deletion	Deletion	present	present
GEL024	Prostate	IDH1	snv	p.R132C	present	present
GEL028	Prostate	APC	indel	p.N1455fs*2	present	absent
GEL028	Prostate	APC	rearrangement	intragenic_deletion	present	absent
GEL030	Colorectal	KRAS	snv	p.G12V	present	present
GEL030	Colorectal	TP53	snv	p.F109S	present	present
GEL030	Colorectal	APC	indel	p.F1354fs*15	present	present
GEL030	Colorectal	PIK3R1	deletion	Deletion	absent	present
GEL030	Colorectal	STK11	deletion	Deletion	absent	present
GEL031	Colorectal	ARID1B	snv	p.V1516I	present	present
GEL031	Colorectal	ERBB4	snv	p.F1102C	present	present
GEL031	Colorectal	BRAF	snv	p.V600E	present	present
GEL031	Colorectal	GATA3	snv	p.A146T	present	present
GEL031	Colorectal	PIK3CA	snv	p.E545D	present	present
GEL031	Colorectal	TP53	snv	p.V173M	present	present
GEL031	Colorectal	ARID2	indel	p.R53fs*12	present	present
GEL031	Colorectal	ATM	indel	p.D2959fs*3	present	present
GEL031	Colorectal	ATR	indel	p.E1543delE	present	present
GEL031	Colorectal	POLE	indel	p.L698fs*94	present	present
GEL031	Colorectal	PTEN	indel	p.N323fs*2	present	absent
GEL031	Colorectal	RNF43	indel	p.G659fs*41	present	present
GEL031	Colorectal	SETD1B	indel	p.H8fs*27	present	present
GEL031	Colorectal	SMAD3	indel	p.V257fs*53	present	present
GEL031	Colorectal	STAT5B	indel	p.K583fs*16	present	present
GEL031	Colorectal	STAT5B	indel	p.Q368fs*3	present	present
GEL031	Colorectal	PTEN	indel	p.K267fs*9	absent	present
GEL031	Colorectal	STAT5B	indel	p.Q368fs*9	absent	present
GEL032	Kidney	ATM	snv	p.S1857*	present	present
GEL032	Kidney	BCL11B	indel	p.S102fs*56	present	present
GEL034	Colorectal	BRAF	snv	p.V600E	present	present
GEL034	Colorectal	STK11	snv	p.P294L	present	present
GEL034	Colorectal	TP53	snv	p.Q273H	present	absent
GEL034	Colorectal	BCL11B	indel	p.E543_L544insE	present	present
GEL034	Colorectal	BCL11B	indel	p.E543delE	present	present
GEL034	Colorectal	CDKN1B	indel	p.L130fs*7	present	present
GEL034	Colorectal	POLE	indel	p.G542fs*21	present	present
GEL034	Colorectal	RNF43	indel	p.G659fs*41	present	present
GEL034	Colorectal	SETD1B	indel	p.H8fs*27	present	present
GEL034	Colorectal	STAT5B	indel	p.H584fs*8	present	absent
GEL034	Colorectal	STAT5B	indel	p.Q368fs*2	present	present
GEL034	Colorectal	STK11	indel	p.P281fs*6	present	present
GEL034	Colorectal	JAK1	indel	p.L431fs*22	absent	present
GEL034	Colorectal	STK11	deletion	Deletion	absent	present
GEL035	Lung	TP53	snv	p.R267G	present	present
GEL035	Lung	NF1	rearrangement	intragenic_deletion	present	present
GEL037	Breast	TP53	indel	p.?	present	present
GEL037	Breast	BRCA2	rearrangement	TSG_transection	present	present
GEL037	Breast	LRP1B	rearrangement	intragenic_tandup	present	present
GEL037	Breast	LRP1B	rearrangement	TSG_transection	present	absent
GEL039	Colorectal	KRAS	snv	p.G13D	present	present
GEL039	Colorectal	TP53	snv	p.R175H	present	present
GEL039	Colorectal	ERBB4	snv	p.R1304W	present	present
GEL039	Colorectal	APC	snv	p.R1450*	present	present
GEL039	Colorectal	BCL11B	indel	p.E543delE	absent	present
GEL039	Colorectal	LRP1B	rearrangement	intragenic_deletion	absent	present
GEL039	Colorectal	STK11	deletion	Deletion	absent	present
GEL044	Kidney	VHL	snv	p.G114R	present	present
GEL044	Kidney	STK11	deletion	Deletion	absent	present
GEL045	Breast	TP53	snv	p.R213*	present	present
GEL048	Kidney	ERBB4	rearrangement	intragenic_deletion	present	absent
GEL048	Kidney	NOTCH2	rearrangement	TSG_transection	present	absent
GEL050	Colorectal	TP53	snv	p.R248Q	present	present
GEL050	Colorectal	APC	snv	p.L1489*	present	present
GEL050	Colorectal	KRAS	snv	p.G13D	present	present
GEL050	Colorectal	ATM	indel	p.S214fs*39	present	present
GEL050	Colorectal	SMAD3	rearrangement	TSG_transection	present	present
GEL050	Colorectal	ERBB4	rearrangement	TSG_transection	absent	present
GEL050	Colorectal	LRP1B	rearrangement	TSG_transection	absent	present
GEL053	Breast	BRCA2	indel	p.N56fs*4	present	present
GEL053	Breast	PTEN	rearrangement	TSG_transection	absent	present
GEL053	Breast	MDM4	amplification	Amplification	present	present
GEL055	Colorectal	APC	snv	p.R876*	present	present
GEL055	Colorectal	KRAS	snv	p.G13D	present	absent
GEL055	Colorectal	TP53	indel	p.S20fs*24	present	present
GEL055	Colorectal	STK11	deletion	Deletion	absent	present
GEL062	Colorectal	APC	snv	p.R283*	present	present
GEL062	Colorectal	ARID2	rearrangement	intragenic_deletion	present	present
GEL065	Kidney	SETD2	indel	p.R554fs*4	present	present
GEL066	Colorectal	FBXW7	snv	p.E664*	present	present
GEL066	Colorectal	KRAS	snv	p.G12V	present	present
GEL066	Colorectal	SMAD3	snv	p.R373H	present	absent
GEL069	Breast	TP53	snv	p.Y220C	present	present
GEL069	Breast	ARID1A	indel	p.P21delP	absent	present
GEL069	Breast	ATM	rearrangement	TSG_transection	present	present
GEL069	Breast	LRP1B	rearrangement	TSG_transection	present	present
GEL069	Breast	MDM4	amplification	Amplification	present	absent
GEL074	Breast	NF1	snv	p.R1306*	present	present
GEL074	Breast	PIK3CA	snv	p.H1047R	present	present
GEL074	Breast	TP53	snv	p.E271Q	present	absent
GEL074	Breast	STAT5B	rearrangement	TSG_transection	present	present
GEL080	Breast	PIK3CA	snv	p.H1047R	present	present
GEL080	Breast	CDKN1B	rearrangement	TSG_transection	present	present
GEL080	Breast	CDK4	amplification	Amplification	present	present
GEL080	Breast	EGFR	amplification	Amplification	absent	present
GEL082	Uterus	APC	snv	p.R2237*	present	absent
GEL082	Uterus	ARID1A	snv	p.R1989*	present	present
GEL082	Uterus	ARID1B	snv	p.R1944*	present	present
GEL082	Uterus	ARID2	snv	p.R1677*	present	present
GEL082	Uterus	BRCA2	snv	p.Y1324*	present	present
GEL082	Uterus	NF2	snv	p.R341*	present	present
GEL082	Uterus	APC	snv	p.S1861Y	present	present
GEL082	Uterus	ARID1B	snv	p.A716V	present	absent
GEL082	Uterus	ARID2	snv	p.R623C	present	present
GEL082	Uterus	ATM	snv	p.H1380R	present	present
GEL082	Uterus	BCL11B	snv	p.E123K	present	present
GEL082	Uterus	BRAF	snv	p.K483N	present	present
GEL082	Uterus	PIK3CA	snv	p.R4Q	present	present
GEL082	Uterus	PIK3CA	snv	p.E81K	present	present
GEL082	Uterus	POLE	snv	p.V411L	present	absent
GEL082	Uterus	PTEN	snv	p.R130Q	present	present
GEL082	Uterus	PTEN	snv	p.Y155H	present	present
GEL082	Uterus	PTEN	snv	p.R173C	present	absent
GEL082	Uterus	APC	indel	p.A703fs*3	present	absent
GEL084	Kidney	MDM4	amplification	Amplification	present	present
GEL089	Uterus	APC	snv	p.C1502*	present	absent
GEL089	Uterus	APC	snv	p.R1687*	present	absent
GEL089	Uterus	ARID1A	snv	p.R1276*	present	absent
GEL089	Uterus	PIK3CA	snv	p.H1047R	present	absent
GEL089	Uterus	FGFR2	snv	p.S252W	absent	present
GEL089	Uterus	PTEN	snv	p.R130Q	absent	present
GEL089	Uterus	ARID1A	indel	p.Y551fs*72	present	absent
GEL089	Uterus	ARID1A	indel	p.F2141fs*59	present	absent
GEL089	Uterus	SETD1B	indel	p.H8fs*27	present	present
GEL089	Uterus	ARID1A	indel	p.G276fs*87	absent	present
GEL089	Uterus	ARID1A	indel	p.G801fs*32	absent	present
GEL089	Uterus	JAK1	indel	p.L346fs*4	absent	present
GEL089	Uterus	BCL11B	indel	p.E543delE	absent	present
GEL091	Uterus	TP53	snv	p.R248Q	present	present
GEL091	Uterus	JAK1	rearrangement	TSG_transection	present	absent
GEL091	Uterus	CDKN2A	deletion	Deletion	present	absent
GEL093	Uterus	KRAS	snv	p.G12V	present	present
GEL093	Uterus	TP53	snv	p.R306*	present	present
GEL093	Uterus	PIK3CA	snv	p.V344G	present	present
GEL093	Uterus	BCL11B	indel	p.E543delE	absent	present
GEL093	Uterus	CDKN2A	rearrangement	TSG_transection	present	absent
GEL093	Uterus	STK11	deletion	Deletion	absent	present
GEL096	Breast	PTEN	snv	p.K13E	present	present
GEL096	Breast	PTEN	snv	p.D92E	present	present
GEL096	Breast	TP53	indel	p.?	present	present
GEL096	Breast	PIK3R1	indel	p.Y452_N453delinsP	present	present
GEL096	Breast	NF1	rearrangement	intragenic_deletion	present	absent
GEL096	Breast	PBRM1	rearrangement	intragenic_tandup	present	present
GEL098	Uterus	PTEN	indel	p.L57fs*6	present	present
GEL098	Uterus	TP53	indel	p.P177_C182delPHHERC	present	present
GEL098	Uterus	PIK3R1	indel	p.?	present	present
GEL100	Kidney	VHL	indel	p.Q209fs*47	present	present
GEL103	Kidney	SETD2	snv	p.Q2334*	present	present
GEL103	Kidney	VHL	indel	p.F91fs*68	present	present
GEL103	Kidney	PBRM1	indel	p.E924fs*84	present	present
GEL103	Kidney	BCL11B	indel	p.E543delE	absent	present
GEL103	Kidney	PTEN	rearrangement	intragenic_tandup	present	present
GEL103	Kidney	STK11	deletion	Deletion	absent	present
GEL113	Uterus	TP53	snv	p.H179R	present	present
GEL113	Uterus	SETD1B	indel	p.H8fs*30	present	present
GEL113	Uterus	PIK3R1	indel	p.E462fs*2	present	present
GEL113	Uterus	CCNE1	amplification	Amplification	present	absent
GEL121	Colorectal	KRAS	snv	p.G12V	present	present
GEL121	Colorectal	TP53	snv	p.R175H	present	present
GEL121	Colorectal	ERBB4	rearrangement	intragenic_deletion	present	absent
GEL121	Colorectal	SMAD3	rearrangement	TSG_transection	present	present
GEL140	Colorectal	FBXW7	snv	p.R465H	present	present
GEL140	Colorectal	APC	snv	p.G471R	present	absent
GEL140	Colorectal	ARID1A	indel	p.L2134fs*1	present	present
GEL140	Colorectal	PIK3R1	indel	p.I566_L581delIKPDLIQLRKTRDQYL	present	absent
GEL140	Colorectal	APC	indel	p.M200fs*5	present	absent
GEL140	Colorectal	APC	indel	p.T1556fs*9	present	absent
GEL153	Breast	ARID1A	snv	p.S334*	present	present
GEL153	Breast	PIK3CA	snv	p.E545K	present	present
GEL153	Breast	PIK3CA	snv	p.E726K	present	present
GEL154	Uterus	PIK3CA	snv	p.V344A	present	present
GEL154	Uterus	ARID1A	indel	p.G187fs*45	present	present
GEL154	Uterus	PTEN	indel	p.I33delI	present	present
GEL154	Uterus	PTEN	indel	p.D310fs*5	present	present
GEL154	Uterus	PIK3R1	indel	p.?	present	present
GEL154	Uterus	MDM4	amplification	Amplification	present	present
GEL154	Uterus	STK11	deletion	Deletion	absent	present
GEL170	Breast	PIK3CA	snv	p.H1047N	present	present
GEL170	Breast	PIK3CA	snv	p.H1047L	present	present
GEL170	Breast	PTPRD	rearrangement	TSG_transection	present	present
GEL172	Colorectal	APC	snv	p.R1114*	present	absent
GEL172	Colorectal	APC	snv	p.C1410*	present	present
GEL172	Colorectal	KRAS	snv	p.G12V	present	present
GEL172	Colorectal	PIK3CA	snv	p.E418K	present	absent
GEL172	Colorectal	PTEN	snv	p.G293*	present	present
GEL172	Colorectal	BCL11B	indel	p.E543delE	absent	present
GEL222	Breast	GATA3	indel	p.T421fs*92	present	present
GEL222	Breast	LRP1B	rearrangement	intragenic_inversion	present	present
GEL222	Breast	LRP1B	rearrangement	TSG_transection	present	present
GEL300	Kidney	ARID1A	indel	p.G882fs*1	present	present
GEL300	Kidney	VHL	indel	p.C77fs*55	present	present
GEL300	Kidney	ARID1B	indel	p.G1350fs*98	present	present
GEL300	Kidney	PTPRD	rearrangement	intragenic_deletion	present	present
GEL365	Kidney	VHL	snv	p.V130F	present	present
GEL365	Kidney	PBRM1	rearrangement	intragenic_deletion	present	present

## Sheet: PARTNER_PBCP_cohort
Variants in PARTNER/PBCP Cohort
Sample	Gene	Variant Type	Variant	FF	FFPE
PBCP41	BRCA1	SNV	p.D414D	absent	present
PBCP126	TP53	SNV	p.R248W	present	present
PBCP237	TP53	SNV	p.Q165*	present	present
PBCP126	BRAF	SNV	p.L525L	present	present
PBCP126	ATRX	SNV	p.S1012L	present	present
PBCP239	PTEN	SNV	p.P38R	present	present
PBCP251	RAD54L	SNV	p.T508I	present	present
PBCP334	TP53	SNV	p.C135R	present	present
PBCP379	BRAF	SNV	p.A762V	absent	present
PBCP379	AKT2	SNV	p.D223N	absent	present
PBCP452	RET	SNV	p.G949*	absent	present
PBCP452	TP53	SNV	p.R248W	present	present
PBCP455	TP53	SNV	p.R196*	present	present
PBCP47	TP53	SNV	p.C176Y	present	present
PBCP513	RET	SNV	p.G321E	present	present
PBCP513	TP53	SNV	p.?	present	present
PBCP513	SMARCB1	SNV	p.R386H	present	present
PBCP583	FGFR2	SNV	p.P253R	present	present
PBCP583	TP53	SNV	p.F113S	present	present
PBCP616	TP53	SNV	p.R282G	present	present
PBCP126	FGF21	SNV	p.P183A	present	absent
PBCP41	NRAS	SNV	p.N116Y	present	absent
PBCP328	EGFR	SNV	p.T790T	present	absent
PBCP47	PIK3R1	Del	p.E468_Y470delEEY	absent	present
PBCP239	TP53	Del	p.C182fs*65	present	present
PBCP251	TP53	Del	p.L194fs*14	present	present
PBCP328	TP53	Del	p.E294fs*51	present	present
PBCP379	TP53	Ins	p.S241fs*9	present	present
PBCP616	TP53	Del	p.Q38fs*6	present	present
PBCP41	TSC2	Ins	p.R1749fs*29	present	absent
PBCP47	STK11	Del	p.?	present	absent
